# Supplementary material for: Jump-Chain Simulation of Markov Substitution Processes Over Phylogenies
Source: J Mol Evol. 2022 Jun 2;90(3-4):239–43. doi: 10.1007/s00239-022-10058-0 (PMC9233627; doi:10.1007/s00239-022-10058-0)
Supplement: Supplementary file 2 — Supplementary file2 (CSV 9 kb) [file 239_2022_10058_MOESM2_ESM.csv]

		tree	tree	phi_A	phi_A	phi_C	phi_C	phi_G	phi_G	phi_T	phi_T	rho_AC	rho_AC	rho_AG	rho_AG	rho_AT	rho_AT	rho_CG	rho_CG	rho_CT	rho_CT	rho_TG	rho_TG	omega_0.2	omega_0.2	omega_0.5	omega_0.5	omega_0.8	omega_0.8
		mean	quantile	mean	quantile	mean	quantile	mean	quantile	mean	quantile	mean	quantile	mean	quantile	mean	quantile	mean	quantile	mean	quantile	mean	quantile	mean	quantile	mean	quantile	mean	quantile
geneID	mix
CSRP2BP	fixed_0.2	23.613	(22.644, 24.684)	0.192	(0.182, 0.202)	0.31	(0.296, 0.322)	0.307	(0.295, 0.319)	0.19	(0.181, 0.203)	0.107	(0.103, 0.111)	0.286	(0.278, 0.293)	0.107	(0.103, 0.111)	0.107	(0.103, 0.111)	0.286	(0.278, 0.293)	0.107	(0.103, 0.111)	1.0	(1.0, 1.0)	0.0	(0.0, 0.0)	0.0	(0.0, 0.0)
CSRP2BP	fixed_0.5	23.672	(22.753, 24.794)	0.192	(0.182, 0.204)	0.309	(0.296, 0.325)	0.308	(0.295, 0.321)	0.191	(0.181, 0.2)	0.107	(0.103, 0.111)	0.287	(0.278, 0.294)	0.107	(0.103, 0.111)	0.107	(0.103, 0.111)	0.287	(0.278, 0.294)	0.107	(0.103, 0.111)	0.0	(0.0, 0.0)	1.0	(1.0, 1.0)	0.0	(0.0, 0.0)
CSRP2BP	fixed_0.8	23.557	(22.642, 24.69)	0.192	(0.183, 0.201)	0.309	(0.299, 0.319)	0.309	(0.298, 0.319)	0.191	(0.181, 0.2)	0.107	(0.103, 0.111)	0.287	(0.278, 0.294)	0.107	(0.103, 0.111)	0.107	(0.103, 0.111)	0.287	(0.278, 0.294)	0.107	(0.103, 0.111)	0.0	(0.0, 0.0)	0.0	(0.0, 0.0)	1.0	(1.0, 1.0)
GPAM	fixed_0.2	18.419	(17.844, 19.228)	0.219	(0.207, 0.231)	0.287	(0.276, 0.298)	0.274	(0.261, 0.289)	0.219	(0.209, 0.233)	0.096	(0.092, 0.1)	0.309	(0.299, 0.316)	0.096	(0.092, 0.1)	0.096	(0.092, 0.1)	0.309	(0.299, 0.316)	0.096	(0.092, 0.1)	1.0	(1.0, 1.0)	0.0	(0.0, 0.0)	0.0	(0.0, 0.0)
GPAM	fixed_0.5	18.473	(17.736, 19.321)	0.219	(0.209, 0.23)	0.286	(0.276, 0.297)	0.276	(0.264, 0.287)	0.219	(0.208, 0.229)	0.096	(0.092, 0.099)	0.308	(0.302, 0.316)	0.096	(0.092, 0.099)	0.096	(0.092, 0.099)	0.308	(0.302, 0.316)	0.096	(0.092, 0.099)	0.0	(0.0, 0.0)	1.0	(1.0, 1.0)	0.0	(0.0, 0.0)
GPAM	fixed_0.8	18.426	(17.848, 19.068)	0.22	(0.209, 0.231)	0.285	(0.271, 0.296)	0.276	(0.263, 0.287)	0.219	(0.208, 0.231)	0.096	(0.092, 0.1)	0.308	(0.3, 0.317)	0.096	(0.092, 0.1)	0.096	(0.092, 0.1)	0.308	(0.3, 0.317)	0.096	(0.092, 0.1)	0.0	(0.0, 0.0)	0.0	(0.0, 0.0)	1.0	(1.0, 1.0)
HSPA4	fixed_0.2	12.85	(12.217, 13.396)	0.308	(0.295, 0.321)	0.185	(0.173, 0.197)	0.255	(0.242, 0.272)	0.252	(0.236, 0.264)	0.094	(0.089, 0.099)	0.311	(0.301, 0.322)	0.094	(0.089, 0.099)	0.094	(0.089, 0.099)	0.311	(0.301, 0.322)	0.094	(0.089, 0.099)	1.0	(1.0, 1.0)	0.0	(0.0, 0.0)	0.0	(0.0, 0.0)
HSPA4	fixed_0.5	12.784	(12.251, 13.363)	0.309	(0.297, 0.32)	0.186	(0.175, 0.199)	0.254	(0.244, 0.267)	0.252	(0.241, 0.263)	0.094	(0.089, 0.1)	0.313	(0.3, 0.323)	0.094	(0.089, 0.1)	0.094	(0.089, 0.1)	0.313	(0.3, 0.323)	0.094	(0.089, 0.1)	0.0	(0.0, 0.0)	1.0	(1.0, 1.0)	0.0	(0.0, 0.0)
HSPA4	fixed_0.8	12.865	(12.417, 13.406)	0.309	(0.296, 0.32)	0.185	(0.176, 0.196)	0.255	(0.244, 0.268)	0.251	(0.239, 0.261)	0.094	(0.089, 0.1)	0.312	(0.3, 0.323)	0.094	(0.089, 0.1)	0.094	(0.089, 0.1)	0.312	(0.3, 0.323)	0.094	(0.089, 0.1)	0.0	(0.0, 0.0)	0.0	(0.0, 0.0)	1.0	(1.0, 1.0)
MEP1A	fixed_0.2	19.065	(18.383, 19.864)	0.252	(0.242, 0.265)	0.265	(0.254, 0.276)	0.258	(0.246, 0.267)	0.225	(0.216, 0.236)	0.1	(0.096, 0.103)	0.301	(0.294, 0.307)	0.1	(0.096, 0.103)	0.1	(0.096, 0.103)	0.301	(0.294, 0.307)	0.1	(0.096, 0.103)	1.0	(1.0, 1.0)	0.0	(0.0, 0.0)	0.0	(0.0, 0.0)
MEP1A	fixed_0.5	19.115	(18.425, 19.717)	0.252	(0.243, 0.26)	0.265	(0.255, 0.276)	0.256	(0.245, 0.268)	0.227	(0.215, 0.237)	0.099	(0.096, 0.102)	0.301	(0.296, 0.307)	0.099	(0.096, 0.102)	0.099	(0.096, 0.102)	0.301	(0.296, 0.307)	0.099	(0.096, 0.102)	0.0	(0.0, 0.0)	1.0	(1.0, 1.0)	0.0	(0.0, 0.0)
MEP1A	fixed_0.8	19.109	(18.425, 19.83)	0.252	(0.239, 0.263)	0.265	(0.255, 0.275)	0.256	(0.243, 0.265)	0.227	(0.215, 0.236)	0.099	(0.096, 0.102)	0.302	(0.296, 0.307)	0.099	(0.096, 0.102)	0.099	(0.096, 0.102)	0.302	(0.296, 0.307)	0.099	(0.096, 0.102)	0.0	(0.0, 0.0)	0.0	(0.0, 0.0)	1.0	(1.0, 1.0)
MYB	fixed_0.2	10.721	(10.249, 11.081)	0.272	(0.257, 0.289)	0.269	(0.253, 0.285)	0.244	(0.233, 0.254)	0.215	(0.201, 0.228)	0.103	(0.098, 0.108)	0.294	(0.284, 0.304)	0.103	(0.098, 0.108)	0.103	(0.098, 0.108)	0.294	(0.284, 0.304)	0.103	(0.098, 0.108)	1.0	(1.0, 1.0)	0.0	(0.0, 0.0)	0.0	(0.0, 0.0)
MYB	fixed_0.5	10.751	(10.372, 11.206)	0.272	(0.259, 0.286)	0.268	(0.252, 0.281)	0.244	(0.231, 0.258)	0.216	(0.203, 0.227)	0.103	(0.099, 0.108)	0.294	(0.285, 0.302)	0.103	(0.099, 0.108)	0.103	(0.099, 0.108)	0.294	(0.285, 0.302)	0.103	(0.099, 0.108)	0.0	(0.0, 0.0)	1.0	(1.0, 1.0)	0.0	(0.0, 0.0)
MYB	fixed_0.8	10.689	(10.223, 11.19)	0.272	(0.257, 0.286)	0.268	(0.253, 0.281)	0.244	(0.234, 0.257)	0.216	(0.204, 0.229)	0.103	(0.098, 0.108)	0.294	(0.284, 0.304)	0.103	(0.098, 0.108)	0.103	(0.098, 0.108)	0.294	(0.284, 0.304)	0.103	(0.098, 0.108)	0.0	(0.0, 0.0)	0.0	(0.0, 0.0)	1.0	(1.0, 1.0)
PDE6A	fixed_0.2	18.031	(17.309, 18.796)	0.227	(0.217, 0.24)	0.287	(0.276, 0.299)	0.292	(0.277, 0.31)	0.194	(0.182, 0.204)	0.094	(0.089, 0.098)	0.312	(0.304, 0.321)	0.094	(0.089, 0.098)	0.094	(0.089, 0.098)	0.312	(0.304, 0.321)	0.094	(0.089, 0.098)	1.0	(1.0, 1.0)	0.0	(0.0, 0.0)	0.0	(0.0, 0.0)
PDE6A	fixed_0.5	18.099	(17.377, 18.985)	0.228	(0.217, 0.241)	0.287	(0.274, 0.298)	0.292	(0.28, 0.303)	0.193	(0.183, 0.204)	0.094	(0.089, 0.099)	0.312	(0.303, 0.322)	0.094	(0.089, 0.099)	0.094	(0.089, 0.099)	0.312	(0.303, 0.322)	0.094	(0.089, 0.099)	0.0	(0.0, 0.0)	1.0	(1.0, 1.0)	0.0	(0.0, 0.0)
PDE6A	fixed_0.8	18.145	(17.442, 18.852)	0.227	(0.213, 0.239)	0.285	(0.272, 0.299)	0.294	(0.278, 0.311)	0.194	(0.184, 0.204)	0.094	(0.09, 0.099)	0.312	(0.302, 0.321)	0.094	(0.09, 0.099)	0.094	(0.09, 0.099)	0.312	(0.302, 0.321)	0.094	(0.09, 0.099)	0.0	(0.0, 0.0)	0.0	(0.0, 0.0)	1.0	(1.0, 1.0)
SEMA3D	fixed_0.2	15.842	(15.141, 16.631)	0.261	(0.25, 0.272)	0.25	(0.237, 0.266)	0.27	(0.255, 0.284)	0.218	(0.206, 0.232)	0.103	(0.098, 0.107)	0.295	(0.285, 0.304)	0.103	(0.098, 0.107)	0.103	(0.098, 0.107)	0.295	(0.285, 0.304)	0.103	(0.098, 0.107)	1.0	(1.0, 1.0)	0.0	(0.0, 0.0)	0.0	(0.0, 0.0)
SEMA3D	fixed_0.5	15.835	(15.209, 16.602)	0.261	(0.247, 0.275)	0.25	(0.236, 0.262)	0.271	(0.258, 0.284)	0.218	(0.205, 0.232)	0.102	(0.098, 0.106)	0.296	(0.288, 0.305)	0.102	(0.098, 0.106)	0.102	(0.098, 0.106)	0.296	(0.288, 0.305)	0.102	(0.098, 0.106)	0.0	(0.0, 0.0)	1.0	(1.0, 1.0)	0.0	(0.0, 0.0)
SEMA3D	fixed_0.8	15.734	(15.022, 16.585)	0.261	(0.25, 0.273)	0.251	(0.239, 0.262)	0.269	(0.255, 0.283)	0.219	(0.208, 0.232)	0.102	(0.098, 0.108)	0.295	(0.285, 0.304)	0.102	(0.098, 0.108)	0.102	(0.098, 0.108)	0.295	(0.285, 0.304)	0.102	(0.098, 0.108)	0.0	(0.0, 0.0)	0.0	(0.0, 0.0)	1.0	(1.0, 1.0)
STRIP1	fixed_0.2	16.383	(15.647, 17.1)	0.195	(0.184, 0.21)	0.311	(0.297, 0.325)	0.321	(0.31, 0.335)	0.172	(0.163, 0.184)	0.094	(0.09, 0.098)	0.313	(0.304, 0.32)	0.094	(0.09, 0.098)	0.094	(0.09, 0.098)	0.313	(0.304, 0.32)	0.094	(0.09, 0.098)	1.0	(1.0, 1.0)	0.0	(0.0, 0.0)	0.0	(0.0, 0.0)
STRIP1	fixed_0.5	16.318	(15.515, 16.897)	0.195	(0.187, 0.205)	0.31	(0.296, 0.323)	0.322	(0.307, 0.335)	0.173	(0.163, 0.184)	0.093	(0.088, 0.098)	0.313	(0.303, 0.324)	0.093	(0.088, 0.098)	0.093	(0.088, 0.098)	0.313	(0.303, 0.324)	0.093	(0.088, 0.098)	0.0	(0.0, 0.0)	1.0	(1.0, 1.0)	0.0	(0.0, 0.0)
STRIP1	fixed_0.8	16.329	(15.798, 16.878)	0.195	(0.184, 0.208)	0.311	(0.296, 0.326)	0.321	(0.305, 0.334)	0.173	(0.162, 0.184)	0.094	(0.089, 0.099)	0.312	(0.302, 0.321)	0.094	(0.089, 0.099)	0.094	(0.089, 0.099)	0.312	(0.302, 0.321)	0.094	(0.089, 0.099)	0.0	(0.0, 0.0)	0.0	(0.0, 0.0)	1.0	(1.0, 1.0)
TNFAIP3	fixed_0.2	22.246	(21.454, 23.164)	0.214	(0.204, 0.223)	0.329	(0.315, 0.343)	0.278	(0.266, 0.295)	0.179	(0.171, 0.188)	0.101	(0.097, 0.105)	0.298	(0.291, 0.306)	0.101	(0.097, 0.105)	0.101	(0.097, 0.105)	0.298	(0.291, 0.306)	0.101	(0.097, 0.105)	1.0	(1.0, 1.0)	0.0	(0.0, 0.0)	0.0	(0.0, 0.0)
TNFAIP3	fixed_0.5	22.294	(21.465, 23.005)	0.213	(0.203, 0.225)	0.328	(0.316, 0.34)	0.28	(0.268, 0.291)	0.179	(0.17, 0.188)	0.101	(0.097, 0.104)	0.299	(0.292, 0.306)	0.101	(0.097, 0.104)	0.101	(0.097, 0.104)	0.299	(0.292, 0.306)	0.101	(0.097, 0.104)	0.0	(0.0, 0.0)	1.0	(1.0, 1.0)	0.0	(0.0, 0.0)
TNFAIP3	fixed_0.8	22.253	(21.423, 23.061)	0.213	(0.203, 0.225)	0.328	(0.316, 0.342)	0.28	(0.268, 0.291)	0.179	(0.167, 0.189)	0.101	(0.097, 0.104)	0.299	(0.292, 0.305)	0.101	(0.097, 0.104)	0.101	(0.097, 0.104)	0.299	(0.292, 0.305)	0.101	(0.097, 0.104)	0.0	(0.0, 0.0)	0.0	(0.0, 0.0)	1.0	(1.0, 1.0)
WDR91	fixed_0.2	19.2	(18.332, 19.946)	0.167	(0.157, 0.179)	0.336	(0.322, 0.35)	0.333	(0.319, 0.346)	0.163	(0.152, 0.173)	0.089	(0.084, 0.094)	0.323	(0.312, 0.332)	0.089	(0.084, 0.094)	0.089	(0.084, 0.094)	0.323	(0.312, 0.332)	0.089	(0.084, 0.094)	1.0	(1.0, 1.0)	0.0	(0.0, 0.0)	0.0	(0.0, 0.0)
WDR91	fixed_0.5	19.15	(18.36, 20.089)	0.167	(0.156, 0.177)	0.336	(0.32, 0.351)	0.335	(0.322, 0.351)	0.162	(0.151, 0.173)	0.089	(0.084, 0.093)	0.323	(0.315, 0.331)	0.089	(0.084, 0.093)	0.089	(0.084, 0.093)	0.323	(0.315, 0.331)	0.089	(0.084, 0.093)	0.0	(0.0, 0.0)	1.0	(1.0, 1.0)	0.0	(0.0, 0.0)
WDR91	fixed_0.8	19.241	(18.527, 20.377)	0.166	(0.154, 0.177)	0.337	(0.32, 0.352)	0.334	(0.321, 0.35)	0.163	(0.155, 0.174)	0.088	(0.084, 0.092)	0.323	(0.315, 0.333)	0.088	(0.084, 0.092)	0.088	(0.084, 0.092)	0.323	(0.315, 0.333)	0.088	(0.084, 0.092)	0.0	(0.0, 0.0)	0.0	(0.0, 0.0)	1.0	(1.0, 1.0)
