# Supplementary material for: Jump-Chain Simulation of Markov Substitution Processes Over Phylogenies
Source: J Mol Evol. 2022 Jun 2;90(3-4):239–43. doi: 10.1007/s00239-022-10058-0 (PMC9233627; doi:10.1007/s00239-022-10058-0)
Supplement: Supplementary file 3 — Supplementary file3 (CSV 20 kb) [file 239_2022_10058_MOESM3_ESM.csv]

		tree	tree	phi_A	phi_A	phi_C	phi_C	phi_G	phi_G	phi_T	phi_T	rho_AC	rho_AC	rho_AG	rho_AG	rho_AT	rho_AT	rho_CG	rho_CG	rho_CT	rho_CT	rho_TG	rho_TG	omega_0.1	omega_0.1	omega_0.2	omega_0.2	omega_0.3	omega_0.3	omega_0.4	omega_0.4	omega_0.5	omega_0.5	omega_0.6	omega_0.6	omega_0.7	omega_0.7	omega_0.8	omega_0.8	omega_0.9	omega_0.9
		mean	quantile	mean	quantile	mean	quantile	mean	quantile	mean	quantile	mean	quantile	mean	quantile	mean	quantile	mean	quantile	mean	quantile	mean	quantile	mean	quantile	mean	quantile	mean	quantile	mean	quantile	mean	quantile	mean	quantile	mean	quantile	mean	quantile	mean	quantile
geneID	mix
CSRP2BP	mix_1	23.564	(22.813, 24.364)	0.192	(0.183, 0.202)	0.31	(0.296, 0.323)	0.309	(0.297, 0.323)	0.189	(0.182, 0.199)	0.107	(0.103, 0.111)	0.287	(0.278, 0.294)	0.107	(0.103, 0.111)	0.107	(0.103, 0.111)	0.287	(0.278, 0.294)	0.107	(0.103, 0.111)	0.335	(0.303, 0.367)	0.333	(0.302, 0.365)	0.333	(0.3, 0.364)	0.0	(0.0, 0.0)	0.0	(0.0, 0.0)	0.0	(0.0, 0.0)	0.0	(0.0, 0.0)	0.0	(0.0, 0.0)	0.0	(0.0, 0.0)
CSRP2BP	mix_2	23.552	(22.605, 24.418)	0.192	(0.182, 0.203)	0.309	(0.299, 0.322)	0.308	(0.294, 0.317)	0.19	(0.181, 0.201)	0.107	(0.102, 0.111)	0.287	(0.278, 0.296)	0.107	(0.102, 0.111)	0.107	(0.102, 0.111)	0.287	(0.278, 0.296)	0.107	(0.102, 0.111)	0.0	(0.0, 0.0)	0.0	(0.0, 0.0)	0.0	(0.0, 0.0)	0.334	(0.298, 0.37)	0.333	(0.299, 0.366)	0.333	(0.3, 0.366)	0.0	(0.0, 0.0)	0.0	(0.0, 0.0)	0.0	(0.0, 0.0)
CSRP2BP	mix_3	23.524	(22.753, 24.498)	0.193	(0.183, 0.202)	0.309	(0.297, 0.321)	0.309	(0.298, 0.322)	0.19	(0.181, 0.201)	0.107	(0.104, 0.111)	0.287	(0.278, 0.293)	0.107	(0.104, 0.111)	0.107	(0.104, 0.111)	0.287	(0.278, 0.293)	0.107	(0.104, 0.111)	0.0	(0.0, 0.0)	0.0	(0.0, 0.0)	0.0	(0.0, 0.0)	0.0	(0.0, 0.0)	0.0	(0.0, 0.0)	0.0	(0.0, 0.0)	0.335	(0.305, 0.366)	0.333	(0.296, 0.367)	0.333	(0.3, 0.365)
CSRP2BP	mix_4	23.553	(22.538, 24.642)	0.193	(0.184, 0.201)	0.309	(0.297, 0.322)	0.307	(0.295, 0.321)	0.191	(0.181, 0.201)	0.106	(0.103, 0.11)	0.287	(0.28, 0.294)	0.106	(0.103, 0.11)	0.106	(0.103, 0.11)	0.287	(0.28, 0.294)	0.106	(0.103, 0.11)	0.0	(0.0, 0.0)	0.333	(0.304, 0.366)	0.0	(0.0, 0.0)	0.0	(0.0, 0.0)	0.332	(0.304, 0.362)	0.0	(0.0, 0.0)	0.334	(0.309, 0.369)	0.0	(0.0, 0.0)	0.0	(0.0, 0.0)
CSRP2BP	mix_5	23.654	(22.743, 24.548)	0.193	(0.186, 0.201)	0.308	(0.295, 0.322)	0.308	(0.297, 0.32)	0.191	(0.181, 0.201)	0.106	(0.102, 0.111)	0.287	(0.278, 0.296)	0.106	(0.102, 0.111)	0.106	(0.102, 0.111)	0.287	(0.278, 0.296)	0.106	(0.102, 0.111)	0.0	(0.0, 0.0)	0.0	(0.0, 0.0)	0.0	(0.0, 0.0)	0.0	(0.0, 0.0)	0.333	(0.306, 0.366)	0.0	(0.0, 0.0)	0.332	(0.3, 0.364)	0.0	(0.0, 0.0)	0.335	(0.305, 0.364)
GPAM	mix_1	18.401	(17.761, 19.145)	0.221	(0.21, 0.234)	0.286	(0.274, 0.298)	0.276	(0.263, 0.29)	0.217	(0.208, 0.227)	0.096	(0.092, 0.1)	0.308	(0.301, 0.316)	0.096	(0.092, 0.1)	0.096	(0.092, 0.1)	0.308	(0.301, 0.316)	0.096	(0.092, 0.1)	0.332	(0.306, 0.363)	0.335	(0.306, 0.37)	0.333	(0.297, 0.356)	0.0	(0.0, 0.0)	0.0	(0.0, 0.0)	0.0	(0.0, 0.0)	0.0	(0.0, 0.0)	0.0	(0.0, 0.0)	0.0	(0.0, 0.0)
GPAM	mix_2	18.492	(17.848, 19.054)	0.22	(0.207, 0.23)	0.286	(0.276, 0.299)	0.275	(0.261, 0.288)	0.219	(0.212, 0.229)	0.095	(0.092, 0.1)	0.309	(0.301, 0.316)	0.095	(0.092, 0.1)	0.095	(0.092, 0.1)	0.309	(0.301, 0.316)	0.095	(0.092, 0.1)	0.0	(0.0, 0.0)	0.0	(0.0, 0.0)	0.0	(0.0, 0.0)	0.336	(0.306, 0.365)	0.332	(0.297, 0.365)	0.332	(0.299, 0.362)	0.0	(0.0, 0.0)	0.0	(0.0, 0.0)	0.0	(0.0, 0.0)
GPAM	mix_3	18.417	(17.793, 19.1)	0.22	(0.209, 0.232)	0.287	(0.276, 0.301)	0.274	(0.262, 0.286)	0.218	(0.209, 0.228)	0.096	(0.092, 0.099)	0.308	(0.302, 0.317)	0.096	(0.092, 0.099)	0.096	(0.092, 0.099)	0.308	(0.302, 0.317)	0.096	(0.092, 0.099)	0.0	(0.0, 0.0)	0.0	(0.0, 0.0)	0.0	(0.0, 0.0)	0.0	(0.0, 0.0)	0.0	(0.0, 0.0)	0.0	(0.0, 0.0)	0.333	(0.301, 0.36)	0.333	(0.303, 0.364)	0.334	(0.306, 0.364)
GPAM	mix_4	18.45	(17.645, 19.228)	0.218	(0.208, 0.23)	0.287	(0.273, 0.298)	0.276	(0.263, 0.29)	0.218	(0.21, 0.228)	0.096	(0.092, 0.1)	0.308	(0.3, 0.317)	0.096	(0.092, 0.1)	0.096	(0.092, 0.1)	0.308	(0.3, 0.317)	0.096	(0.092, 0.1)	0.0	(0.0, 0.0)	0.333	(0.299, 0.361)	0.0	(0.0, 0.0)	0.0	(0.0, 0.0)	0.333	(0.305, 0.361)	0.0	(0.0, 0.0)	0.334	(0.305, 0.358)	0.0	(0.0, 0.0)	0.0	(0.0, 0.0)
GPAM	mix_5	18.442	(17.797, 19.075)	0.218	(0.208, 0.23)	0.289	(0.277, 0.299)	0.274	(0.262, 0.288)	0.218	(0.207, 0.228)	0.096	(0.093, 0.1)	0.308	(0.299, 0.315)	0.096	(0.093, 0.1)	0.096	(0.093, 0.1)	0.308	(0.299, 0.315)	0.096	(0.093, 0.1)	0.0	(0.0, 0.0)	0.0	(0.0, 0.0)	0.0	(0.0, 0.0)	0.0	(0.0, 0.0)	0.331	(0.304, 0.359)	0.0	(0.0, 0.0)	0.334	(0.3, 0.366)	0.0	(0.0, 0.0)	0.335	(0.304, 0.376)
HSPA4	mix_1	12.822	(12.294, 13.332)	0.309	(0.296, 0.319)	0.186	(0.173, 0.195)	0.256	(0.243, 0.271)	0.25	(0.238, 0.264)	0.093	(0.089, 0.099)	0.313	(0.302, 0.323)	0.093	(0.089, 0.099)	0.093	(0.089, 0.099)	0.313	(0.302, 0.323)	0.093	(0.089, 0.099)	0.338	(0.298, 0.368)	0.333	(0.302, 0.363)	0.33	(0.301, 0.366)	0.0	(0.0, 0.0)	0.0	(0.0, 0.0)	0.0	(0.0, 0.0)	0.0	(0.0, 0.0)	0.0	(0.0, 0.0)	0.0	(0.0, 0.0)
HSPA4	mix_2	12.833	(12.269, 13.352)	0.308	(0.296, 0.32)	0.186	(0.175, 0.197)	0.255	(0.242, 0.268)	0.251	(0.238, 0.262)	0.094	(0.089, 0.1)	0.312	(0.3, 0.321)	0.094	(0.089, 0.1)	0.094	(0.089, 0.1)	0.312	(0.3, 0.321)	0.094	(0.089, 0.1)	0.0	(0.0, 0.0)	0.0	(0.0, 0.0)	0.0	(0.0, 0.0)	0.334	(0.305, 0.367)	0.331	(0.294, 0.361)	0.335	(0.306, 0.369)	0.0	(0.0, 0.0)	0.0	(0.0, 0.0)	0.0	(0.0, 0.0)
HSPA4	mix_3	12.804	(12.274, 13.395)	0.309	(0.296, 0.323)	0.186	(0.174, 0.196)	0.254	(0.241, 0.267)	0.252	(0.24, 0.265)	0.094	(0.09, 0.099)	0.312	(0.303, 0.321)	0.094	(0.09, 0.099)	0.094	(0.09, 0.099)	0.312	(0.303, 0.321)	0.094	(0.09, 0.099)	0.0	(0.0, 0.0)	0.0	(0.0, 0.0)	0.0	(0.0, 0.0)	0.0	(0.0, 0.0)	0.0	(0.0, 0.0)	0.0	(0.0, 0.0)	0.334	(0.302, 0.364)	0.33	(0.298, 0.361)	0.336	(0.306, 0.365)
HSPA4	mix_4	12.843	(12.308, 13.403)	0.31	(0.298, 0.323)	0.186	(0.174, 0.195)	0.253	(0.241, 0.267)	0.251	(0.239, 0.263)	0.094	(0.089, 0.099)	0.313	(0.302, 0.323)	0.094	(0.089, 0.099)	0.094	(0.089, 0.099)	0.313	(0.302, 0.323)	0.094	(0.089, 0.099)	0.0	(0.0, 0.0)	0.335	(0.301, 0.362)	0.0	(0.0, 0.0)	0.0	(0.0, 0.0)	0.333	(0.308, 0.357)	0.0	(0.0, 0.0)	0.332	(0.303, 0.362)	0.0	(0.0, 0.0)	0.0	(0.0, 0.0)
HSPA4	mix_5	12.836	(12.361, 13.373)	0.31	(0.299, 0.323)	0.185	(0.172, 0.196)	0.256	(0.243, 0.268)	0.25	(0.235, 0.262)	0.094	(0.088, 0.098)	0.313	(0.303, 0.324)	0.094	(0.088, 0.098)	0.094	(0.088, 0.098)	0.313	(0.303, 0.324)	0.094	(0.088, 0.098)	0.0	(0.0, 0.0)	0.0	(0.0, 0.0)	0.0	(0.0, 0.0)	0.0	(0.0, 0.0)	0.336	(0.306, 0.374)	0.0	(0.0, 0.0)	0.335	(0.305, 0.364)	0.0	(0.0, 0.0)	0.329	(0.296, 0.367)
MEP1A	mix_1	19.002	(18.403, 19.646)	0.252	(0.241, 0.265)	0.265	(0.256, 0.275)	0.257	(0.246, 0.266)	0.226	(0.218, 0.235)	0.1	(0.096, 0.102)	0.301	(0.296, 0.307)	0.1	(0.096, 0.102)	0.1	(0.096, 0.102)	0.301	(0.296, 0.307)	0.1	(0.096, 0.102)	0.335	(0.304, 0.366)	0.332	(0.305, 0.366)	0.333	(0.299, 0.365)	0.0	(0.0, 0.0)	0.0	(0.0, 0.0)	0.0	(0.0, 0.0)	0.0	(0.0, 0.0)	0.0	(0.0, 0.0)	0.0	(0.0, 0.0)
MEP1A	mix_2	19.109	(18.379, 19.891)	0.252	(0.24, 0.266)	0.265	(0.256, 0.276)	0.256	(0.243, 0.269)	0.226	(0.217, 0.238)	0.099	(0.096, 0.102)	0.302	(0.296, 0.308)	0.099	(0.096, 0.102)	0.099	(0.096, 0.102)	0.302	(0.296, 0.308)	0.099	(0.096, 0.102)	0.0	(0.0, 0.0)	0.0	(0.0, 0.0)	0.0	(0.0, 0.0)	0.335	(0.307, 0.362)	0.335	(0.303, 0.37)	0.33	(0.299, 0.37)	0.0	(0.0, 0.0)	0.0	(0.0, 0.0)	0.0	(0.0, 0.0)
MEP1A	mix_3	19.12	(18.571, 19.828)	0.252	(0.24, 0.261)	0.265	(0.255, 0.273)	0.256	(0.245, 0.264)	0.227	(0.216, 0.238)	0.099	(0.096, 0.103)	0.301	(0.295, 0.308)	0.099	(0.096, 0.103)	0.099	(0.096, 0.103)	0.301	(0.295, 0.308)	0.099	(0.096, 0.103)	0.0	(0.0, 0.0)	0.0	(0.0, 0.0)	0.0	(0.0, 0.0)	0.0	(0.0, 0.0)	0.0	(0.0, 0.0)	0.0	(0.0, 0.0)	0.334	(0.3, 0.368)	0.334	(0.303, 0.366)	0.332	(0.305, 0.362)
MEP1A	mix_4	19.164	(18.478, 20.05)	0.252	(0.239, 0.266)	0.265	(0.255, 0.275)	0.257	(0.245, 0.267)	0.226	(0.215, 0.236)	0.099	(0.097, 0.102)	0.301	(0.295, 0.307)	0.099	(0.097, 0.102)	0.099	(0.097, 0.102)	0.301	(0.295, 0.307)	0.099	(0.097, 0.102)	0.0	(0.0, 0.0)	0.333	(0.303, 0.368)	0.0	(0.0, 0.0)	0.0	(0.0, 0.0)	0.33	(0.299, 0.366)	0.0	(0.0, 0.0)	0.337	(0.299, 0.367)	0.0	(0.0, 0.0)	0.0	(0.0, 0.0)
MEP1A	mix_5	19.136	(18.432, 19.856)	0.252	(0.241, 0.266)	0.265	(0.255, 0.274)	0.256	(0.245, 0.267)	0.227	(0.217, 0.237)	0.099	(0.096, 0.103)	0.302	(0.295, 0.308)	0.099	(0.096, 0.103)	0.099	(0.096, 0.103)	0.302	(0.295, 0.308)	0.099	(0.096, 0.103)	0.0	(0.0, 0.0)	0.0	(0.0, 0.0)	0.0	(0.0, 0.0)	0.0	(0.0, 0.0)	0.332	(0.304, 0.369)	0.0	(0.0, 0.0)	0.334	(0.301, 0.367)	0.0	(0.0, 0.0)	0.334	(0.299, 0.366)
MYB	mix_1	10.75	(10.373, 11.251)	0.272	(0.258, 0.284)	0.268	(0.254, 0.279)	0.243	(0.233, 0.256)	0.217	(0.204, 0.231)	0.102	(0.099, 0.106)	0.295	(0.288, 0.303)	0.102	(0.099, 0.106)	0.102	(0.099, 0.106)	0.295	(0.288, 0.303)	0.102	(0.099, 0.106)	0.333	(0.303, 0.364)	0.333	(0.303, 0.371)	0.334	(0.301, 0.362)	0.0	(0.0, 0.0)	0.0	(0.0, 0.0)	0.0	(0.0, 0.0)	0.0	(0.0, 0.0)	0.0	(0.0, 0.0)	0.0	(0.0, 0.0)
MYB	mix_2	10.73	(10.226, 11.204)	0.274	(0.26, 0.288)	0.269	(0.256, 0.28)	0.243	(0.231, 0.254)	0.214	(0.204, 0.223)	0.103	(0.098, 0.108)	0.294	(0.285, 0.303)	0.103	(0.098, 0.108)	0.103	(0.098, 0.108)	0.294	(0.285, 0.303)	0.103	(0.098, 0.108)	0.0	(0.0, 0.0)	0.0	(0.0, 0.0)	0.0	(0.0, 0.0)	0.336	(0.305, 0.372)	0.337	(0.305, 0.371)	0.327	(0.297, 0.353)	0.0	(0.0, 0.0)	0.0	(0.0, 0.0)	0.0	(0.0, 0.0)
MYB	mix_3	10.685	(10.196, 11.094)	0.271	(0.257, 0.282)	0.268	(0.256, 0.283)	0.245	(0.234, 0.254)	0.216	(0.203, 0.229)	0.102	(0.098, 0.108)	0.295	(0.284, 0.304)	0.102	(0.098, 0.108)	0.102	(0.098, 0.108)	0.295	(0.284, 0.304)	0.102	(0.098, 0.108)	0.0	(0.0, 0.0)	0.0	(0.0, 0.0)	0.0	(0.0, 0.0)	0.0	(0.0, 0.0)	0.0	(0.0, 0.0)	0.0	(0.0, 0.0)	0.332	(0.299, 0.37)	0.333	(0.291, 0.368)	0.335	(0.3, 0.377)
MYB	mix_4	10.704	(10.176, 11.236)	0.273	(0.261, 0.287)	0.268	(0.254, 0.279)	0.243	(0.231, 0.256)	0.217	(0.207, 0.229)	0.103	(0.097, 0.107)	0.295	(0.287, 0.305)	0.103	(0.097, 0.107)	0.103	(0.097, 0.107)	0.295	(0.287, 0.305)	0.103	(0.097, 0.107)	0.0	(0.0, 0.0)	0.336	(0.303, 0.366)	0.0	(0.0, 0.0)	0.0	(0.0, 0.0)	0.332	(0.304, 0.362)	0.0	(0.0, 0.0)	0.333	(0.293, 0.364)	0.0	(0.0, 0.0)	0.0	(0.0, 0.0)
MYB	mix_5	10.707	(10.242, 11.229)	0.272	(0.259, 0.287)	0.269	(0.254, 0.282)	0.244	(0.233, 0.254)	0.215	(0.201, 0.228)	0.103	(0.097, 0.107)	0.295	(0.286, 0.305)	0.103	(0.097, 0.107)	0.103	(0.097, 0.107)	0.295	(0.286, 0.305)	0.103	(0.097, 0.107)	0.0	(0.0, 0.0)	0.0	(0.0, 0.0)	0.0	(0.0, 0.0)	0.0	(0.0, 0.0)	0.334	(0.303, 0.368)	0.0	(0.0, 0.0)	0.333	(0.306, 0.368)	0.0	(0.0, 0.0)	0.332	(0.301, 0.366)
PDE6A	mix_1	18.062	(17.495, 18.682)	0.228	(0.217, 0.239)	0.287	(0.277, 0.298)	0.291	(0.276, 0.303)	0.194	(0.184, 0.204)	0.094	(0.09, 0.099)	0.311	(0.302, 0.32)	0.094	(0.09, 0.099)	0.094	(0.09, 0.099)	0.311	(0.302, 0.32)	0.094	(0.09, 0.099)	0.333	(0.303, 0.37)	0.334	(0.302, 0.369)	0.333	(0.306, 0.358)	0.0	(0.0, 0.0)	0.0	(0.0, 0.0)	0.0	(0.0, 0.0)	0.0	(0.0, 0.0)	0.0	(0.0, 0.0)	0.0	(0.0, 0.0)
PDE6A	mix_2	18.155	(17.324, 18.849)	0.227	(0.213, 0.239)	0.288	(0.274, 0.301)	0.291	(0.275, 0.304)	0.194	(0.184, 0.206)	0.095	(0.091, 0.099)	0.311	(0.302, 0.319)	0.095	(0.091, 0.099)	0.095	(0.091, 0.099)	0.311	(0.302, 0.319)	0.095	(0.091, 0.099)	0.0	(0.0, 0.0)	0.0	(0.0, 0.0)	0.0	(0.0, 0.0)	0.334	(0.299, 0.364)	0.334	(0.301, 0.361)	0.333	(0.306, 0.361)	0.0	(0.0, 0.0)	0.0	(0.0, 0.0)	0.0	(0.0, 0.0)
PDE6A	mix_3	18.024	(17.263, 18.855)	0.228	(0.217, 0.24)	0.288	(0.275, 0.303)	0.29	(0.275, 0.302)	0.195	(0.184, 0.205)	0.094	(0.09, 0.099)	0.312	(0.303, 0.319)	0.094	(0.09, 0.099)	0.094	(0.09, 0.099)	0.312	(0.303, 0.319)	0.094	(0.09, 0.099)	0.0	(0.0, 0.0)	0.0	(0.0, 0.0)	0.0	(0.0, 0.0)	0.0	(0.0, 0.0)	0.0	(0.0, 0.0)	0.0	(0.0, 0.0)	0.335	(0.305, 0.364)	0.333	(0.305, 0.36)	0.332	(0.293, 0.363)
PDE6A	mix_4	18.051	(17.394, 18.658)	0.228	(0.215, 0.239)	0.287	(0.275, 0.3)	0.291	(0.282, 0.304)	0.194	(0.184, 0.204)	0.094	(0.09, 0.099)	0.312	(0.302, 0.32)	0.094	(0.09, 0.099)	0.094	(0.09, 0.099)	0.312	(0.302, 0.32)	0.094	(0.09, 0.099)	0.0	(0.0, 0.0)	0.334	(0.299, 0.364)	0.0	(0.0, 0.0)	0.0	(0.0, 0.0)	0.333	(0.31, 0.363)	0.0	(0.0, 0.0)	0.333	(0.3, 0.358)	0.0	(0.0, 0.0)	0.0	(0.0, 0.0)
PDE6A	mix_5	18.066	(17.315, 18.877)	0.227	(0.217, 0.238)	0.289	(0.276, 0.3)	0.291	(0.278, 0.305)	0.194	(0.184, 0.204)	0.094	(0.089, 0.099)	0.311	(0.302, 0.321)	0.094	(0.089, 0.099)	0.094	(0.089, 0.099)	0.311	(0.302, 0.321)	0.094	(0.089, 0.099)	0.0	(0.0, 0.0)	0.0	(0.0, 0.0)	0.0	(0.0, 0.0)	0.0	(0.0, 0.0)	0.335	(0.309, 0.364)	0.0	(0.0, 0.0)	0.332	(0.302, 0.362)	0.0	(0.0, 0.0)	0.334	(0.301, 0.366)
SEMA3D	mix_1	15.769	(15.074, 16.445)	0.261	(0.25, 0.273)	0.251	(0.237, 0.263)	0.268	(0.255, 0.282)	0.22	(0.207, 0.233)	0.102	(0.098, 0.107)	0.296	(0.286, 0.304)	0.102	(0.098, 0.107)	0.102	(0.098, 0.107)	0.296	(0.286, 0.304)	0.102	(0.098, 0.107)	0.335	(0.305, 0.368)	0.333	(0.299, 0.367)	0.332	(0.305, 0.364)	0.0	(0.0, 0.0)	0.0	(0.0, 0.0)	0.0	(0.0, 0.0)	0.0	(0.0, 0.0)	0.0	(0.0, 0.0)	0.0	(0.0, 0.0)
SEMA3D	mix_2	15.749	(15.136, 16.453)	0.26	(0.248, 0.274)	0.25	(0.237, 0.265)	0.271	(0.259, 0.287)	0.219	(0.207, 0.232)	0.102	(0.098, 0.107)	0.296	(0.285, 0.304)	0.102	(0.098, 0.107)	0.102	(0.098, 0.107)	0.296	(0.285, 0.304)	0.102	(0.098, 0.107)	0.0	(0.0, 0.0)	0.0	(0.0, 0.0)	0.0	(0.0, 0.0)	0.334	(0.305, 0.364)	0.333	(0.296, 0.367)	0.333	(0.305, 0.365)	0.0	(0.0, 0.0)	0.0	(0.0, 0.0)	0.0	(0.0, 0.0)
SEMA3D	mix_3	15.767	(15.03, 16.458)	0.261	(0.25, 0.276)	0.251	(0.238, 0.266)	0.269	(0.258, 0.28)	0.219	(0.205, 0.229)	0.102	(0.098, 0.107)	0.295	(0.287, 0.304)	0.102	(0.098, 0.107)	0.102	(0.098, 0.107)	0.295	(0.287, 0.304)	0.102	(0.098, 0.107)	0.0	(0.0, 0.0)	0.0	(0.0, 0.0)	0.0	(0.0, 0.0)	0.0	(0.0, 0.0)	0.0	(0.0, 0.0)	0.0	(0.0, 0.0)	0.333	(0.302, 0.366)	0.334	(0.298, 0.365)	0.333	(0.295, 0.362)
SEMA3D	mix_4	15.742	(15.167, 16.397)	0.261	(0.247, 0.272)	0.251	(0.239, 0.265)	0.271	(0.257, 0.282)	0.218	(0.207, 0.23)	0.102	(0.098, 0.108)	0.295	(0.284, 0.304)	0.102	(0.098, 0.108)	0.102	(0.098, 0.108)	0.295	(0.284, 0.304)	0.102	(0.098, 0.108)	0.0	(0.0, 0.0)	0.335	(0.302, 0.366)	0.0	(0.0, 0.0)	0.0	(0.0, 0.0)	0.332	(0.297, 0.367)	0.0	(0.0, 0.0)	0.333	(0.305, 0.37)	0.0	(0.0, 0.0)	0.0	(0.0, 0.0)
SEMA3D	mix_5	15.809	(15.142, 16.595)	0.26	(0.248, 0.273)	0.251	(0.239, 0.263)	0.269	(0.256, 0.283)	0.219	(0.208, 0.229)	0.102	(0.098, 0.106)	0.296	(0.288, 0.304)	0.102	(0.098, 0.106)	0.102	(0.098, 0.106)	0.296	(0.288, 0.304)	0.102	(0.098, 0.106)	0.0	(0.0, 0.0)	0.0	(0.0, 0.0)	0.0	(0.0, 0.0)	0.0	(0.0, 0.0)	0.333	(0.3, 0.364)	0.0	(0.0, 0.0)	0.331	(0.303, 0.364)	0.0	(0.0, 0.0)	0.336	(0.308, 0.366)
STRIP1	mix_1	16.37	(15.644, 16.967)	0.195	(0.184, 0.21)	0.31	(0.295, 0.326)	0.323	(0.306, 0.337)	0.173	(0.164, 0.185)	0.094	(0.089, 0.099)	0.313	(0.303, 0.322)	0.094	(0.089, 0.099)	0.094	(0.089, 0.099)	0.313	(0.303, 0.322)	0.094	(0.089, 0.099)	0.332	(0.306, 0.365)	0.336	(0.301, 0.373)	0.333	(0.297, 0.364)	0.0	(0.0, 0.0)	0.0	(0.0, 0.0)	0.0	(0.0, 0.0)	0.0	(0.0, 0.0)	0.0	(0.0, 0.0)	0.0	(0.0, 0.0)
STRIP1	mix_2	16.304	(15.742, 17.012)	0.195	(0.185, 0.205)	0.31	(0.294, 0.325)	0.322	(0.304, 0.334)	0.173	(0.164, 0.184)	0.094	(0.087, 0.098)	0.313	(0.304, 0.326)	0.094	(0.087, 0.098)	0.094	(0.087, 0.098)	0.313	(0.304, 0.326)	0.094	(0.087, 0.098)	0.0	(0.0, 0.0)	0.0	(0.0, 0.0)	0.0	(0.0, 0.0)	0.334	(0.303, 0.366)	0.333	(0.295, 0.36)	0.333	(0.306, 0.366)	0.0	(0.0, 0.0)	0.0	(0.0, 0.0)	0.0	(0.0, 0.0)
STRIP1	mix_3	16.322	(15.791, 16.884)	0.195	(0.184, 0.206)	0.31	(0.294, 0.324)	0.322	(0.306, 0.338)	0.173	(0.162, 0.183)	0.093	(0.088, 0.098)	0.313	(0.305, 0.324)	0.093	(0.088, 0.098)	0.093	(0.088, 0.098)	0.313	(0.305, 0.324)	0.093	(0.088, 0.098)	0.0	(0.0, 0.0)	0.0	(0.0, 0.0)	0.0	(0.0, 0.0)	0.0	(0.0, 0.0)	0.0	(0.0, 0.0)	0.0	(0.0, 0.0)	0.333	(0.302, 0.364)	0.334	(0.308, 0.367)	0.333	(0.303, 0.36)
STRIP1	mix_4	16.305	(15.645, 16.984)	0.196	(0.185, 0.206)	0.31	(0.297, 0.325)	0.323	(0.306, 0.334)	0.172	(0.161, 0.182)	0.093	(0.089, 0.099)	0.313	(0.302, 0.322)	0.093	(0.089, 0.099)	0.093	(0.089, 0.099)	0.313	(0.302, 0.322)	0.093	(0.089, 0.099)	0.0	(0.0, 0.0)	0.332	(0.297, 0.364)	0.0	(0.0, 0.0)	0.0	(0.0, 0.0)	0.336	(0.309, 0.365)	0.0	(0.0, 0.0)	0.332	(0.306, 0.361)	0.0	(0.0, 0.0)	0.0	(0.0, 0.0)
STRIP1	mix_5	16.34	(15.555, 17.003)	0.195	(0.186, 0.204)	0.31	(0.295, 0.322)	0.323	(0.312, 0.334)	0.172	(0.161, 0.182)	0.094	(0.089, 0.099)	0.313	(0.301, 0.322)	0.094	(0.089, 0.099)	0.094	(0.089, 0.099)	0.313	(0.301, 0.322)	0.094	(0.089, 0.099)	0.0	(0.0, 0.0)	0.0	(0.0, 0.0)	0.0	(0.0, 0.0)	0.0	(0.0, 0.0)	0.331	(0.299, 0.358)	0.0	(0.0, 0.0)	0.336	(0.309, 0.368)	0.0	(0.0, 0.0)	0.333	(0.304, 0.362)
TNFAIP3	mix_1	22.296	(21.624, 23.2)	0.213	(0.201, 0.225)	0.329	(0.314, 0.343)	0.279	(0.269, 0.294)	0.179	(0.171, 0.188)	0.101	(0.098, 0.105)	0.299	(0.291, 0.305)	0.101	(0.098, 0.105)	0.101	(0.098, 0.105)	0.299	(0.291, 0.305)	0.101	(0.098, 0.105)	0.334	(0.307, 0.361)	0.331	(0.304, 0.362)	0.335	(0.308, 0.367)	0.0	(0.0, 0.0)	0.0	(0.0, 0.0)	0.0	(0.0, 0.0)	0.0	(0.0, 0.0)	0.0	(0.0, 0.0)	0.0	(0.0, 0.0)
TNFAIP3	mix_2	22.284	(21.493, 23.059)	0.213	(0.203, 0.223)	0.331	(0.32, 0.343)	0.278	(0.267, 0.29)	0.179	(0.169, 0.189)	0.1	(0.096, 0.104)	0.299	(0.292, 0.308)	0.1	(0.096, 0.104)	0.1	(0.096, 0.104)	0.299	(0.292, 0.308)	0.1	(0.096, 0.104)	0.0	(0.0, 0.0)	0.0	(0.0, 0.0)	0.0	(0.0, 0.0)	0.334	(0.31, 0.361)	0.332	(0.302, 0.358)	0.334	(0.296, 0.367)	0.0	(0.0, 0.0)	0.0	(0.0, 0.0)	0.0	(0.0, 0.0)
TNFAIP3	mix_3	22.238	(21.628, 22.977)	0.214	(0.2, 0.226)	0.328	(0.315, 0.341)	0.279	(0.267, 0.291)	0.179	(0.169, 0.191)	0.1	(0.097, 0.105)	0.299	(0.291, 0.306)	0.1	(0.097, 0.105)	0.1	(0.097, 0.105)	0.299	(0.291, 0.306)	0.1	(0.097, 0.105)	0.0	(0.0, 0.0)	0.0	(0.0, 0.0)	0.0	(0.0, 0.0)	0.0	(0.0, 0.0)	0.0	(0.0, 0.0)	0.0	(0.0, 0.0)	0.334	(0.305, 0.362)	0.333	(0.307, 0.363)	0.333	(0.301, 0.365)
TNFAIP3	mix_4	22.157	(21.473, 22.998)	0.213	(0.204, 0.225)	0.328	(0.315, 0.343)	0.28	(0.27, 0.293)	0.179	(0.169, 0.189)	0.1	(0.097, 0.104)	0.299	(0.291, 0.307)	0.1	(0.097, 0.104)	0.1	(0.097, 0.104)	0.299	(0.291, 0.307)	0.1	(0.097, 0.104)	0.0	(0.0, 0.0)	0.332	(0.307, 0.359)	0.0	(0.0, 0.0)	0.0	(0.0, 0.0)	0.335	(0.303, 0.37)	0.0	(0.0, 0.0)	0.332	(0.295, 0.363)	0.0	(0.0, 0.0)	0.0	(0.0, 0.0)
TNFAIP3	mix_5	22.221	(21.414, 23.141)	0.213	(0.204, 0.222)	0.329	(0.316, 0.342)	0.278	(0.265, 0.292)	0.18	(0.169, 0.189)	0.1	(0.097, 0.104)	0.3	(0.293, 0.306)	0.1	(0.097, 0.104)	0.1	(0.097, 0.104)	0.3	(0.293, 0.306)	0.1	(0.097, 0.104)	0.0	(0.0, 0.0)	0.0	(0.0, 0.0)	0.0	(0.0, 0.0)	0.0	(0.0, 0.0)	0.333	(0.3, 0.368)	0.0	(0.0, 0.0)	0.332	(0.302, 0.368)	0.0	(0.0, 0.0)	0.334	(0.3, 0.362)
WDR91	mix_1	19.135	(18.352, 19.889)	0.167	(0.159, 0.176)	0.337	(0.324, 0.35)	0.334	(0.321, 0.348)	0.162	(0.153, 0.173)	0.088	(0.082, 0.093)	0.324	(0.315, 0.335)	0.088	(0.082, 0.093)	0.088	(0.082, 0.093)	0.324	(0.315, 0.335)	0.088	(0.082, 0.093)	0.331	(0.298, 0.368)	0.335	(0.306, 0.367)	0.334	(0.297, 0.363)	0.0	(0.0, 0.0)	0.0	(0.0, 0.0)	0.0	(0.0, 0.0)	0.0	(0.0, 0.0)	0.0	(0.0, 0.0)	0.0	(0.0, 0.0)
WDR91	mix_2	19.254	(18.266, 20.152)	0.166	(0.157, 0.18)	0.338	(0.323, 0.352)	0.334	(0.321, 0.349)	0.162	(0.153, 0.172)	0.088	(0.082, 0.093)	0.324	(0.314, 0.336)	0.088	(0.082, 0.093)	0.088	(0.082, 0.093)	0.324	(0.314, 0.336)	0.088	(0.082, 0.093)	0.0	(0.0, 0.0)	0.0	(0.0, 0.0)	0.0	(0.0, 0.0)	0.333	(0.306, 0.369)	0.334	(0.297, 0.373)	0.332	(0.304, 0.36)	0.0	(0.0, 0.0)	0.0	(0.0, 0.0)	0.0	(0.0, 0.0)
WDR91	mix_3	19.213	(18.324, 20.169)	0.167	(0.154, 0.18)	0.337	(0.32, 0.35)	0.333	(0.321, 0.349)	0.162	(0.154, 0.172)	0.088	(0.083, 0.093)	0.323	(0.313, 0.334)	0.088	(0.083, 0.093)	0.088	(0.083, 0.093)	0.323	(0.313, 0.334)	0.088	(0.083, 0.093)	0.0	(0.0, 0.0)	0.0	(0.0, 0.0)	0.0	(0.0, 0.0)	0.0	(0.0, 0.0)	0.0	(0.0, 0.0)	0.0	(0.0, 0.0)	0.332	(0.304, 0.366)	0.336	(0.297, 0.36)	0.332	(0.302, 0.362)
WDR91	mix_4	19.181	(18.302, 20.15)	0.167	(0.156, 0.175)	0.337	(0.322, 0.351)	0.334	(0.318, 0.348)	0.162	(0.154, 0.172)	0.088	(0.084, 0.092)	0.324	(0.316, 0.331)	0.088	(0.084, 0.092)	0.088	(0.084, 0.092)	0.324	(0.316, 0.331)	0.088	(0.084, 0.092)	0.0	(0.0, 0.0)	0.331	(0.302, 0.364)	0.0	(0.0, 0.0)	0.0	(0.0, 0.0)	0.334	(0.299, 0.364)	0.0	(0.0, 0.0)	0.335	(0.303, 0.37)	0.0	(0.0, 0.0)	0.0	(0.0, 0.0)
WDR91	mix_5	19.192	(18.264, 20.02)	0.166	(0.157, 0.178)	0.336	(0.321, 0.351)	0.335	(0.321, 0.35)	0.163	(0.154, 0.174)	0.089	(0.085, 0.093)	0.322	(0.315, 0.329)	0.089	(0.085, 0.093)	0.089	(0.085, 0.093)	0.322	(0.315, 0.329)	0.089	(0.085, 0.093)	0.0	(0.0, 0.0)	0.0	(0.0, 0.0)	0.0	(0.0, 0.0)	0.0	(0.0, 0.0)	0.334	(0.303, 0.369)	0.0	(0.0, 0.0)	0.335	(0.306, 0.369)	0.0	(0.0, 0.0)	0.331	(0.297, 0.362)
