# Supplementary material for: Jump-Chain Simulation of Markov Substitution Processes Over Phylogenies
Source: J Mol Evol. 2022 Jun 2;90(3-4):239–43. doi: 10.1007/s00239-022-10058-0 (PMC9233627; doi:10.1007/s00239-022-10058-0)
Supplement: Supplementary file 5 — Supplementary file5 (CSV 90 kb) [file 239_2022_10058_MOESM5_ESM.csv]

			tree	tree	kappa	kappa	p	p	q	q	p_k1	p_k1	p_k2	p_k2	p_k3	p_k3	p_k4	p_k4	p_k5	p_k5	p_k6	p_k6	p_k7	p_k7	p_k8	p_k8	p_k9	p_k9	p_k10	p_k10	w_k1	w_k1	w_k2	w_k2	w_k3	w_k3	w_k4	w_k4	w_k5	w_k5	w_k6	w_k6	w_k7	w_k7	w_k8	w_k8	w_k9	w_k9	w_k10
			mean	quantile	mean	quantile	mean	quantile	mean	quantile	mean	quantile	mean	quantile	mean	quantile	mean	quantile	mean	quantile	mean	quantile	mean	quantile	mean	quantile	mean	quantile	mean	quantile	mean	quantile	mean	quantile	mean	quantile	mean	quantile	mean	quantile	mean	quantile	mean	quantile	mean	quantile	mean	quantile	mean
geneID	CpG	mix
CSRP2BP	1.0	mix_1	10.021	(9.548, 10.437)	2.714	(2.458, 2.935)	3.928	(3.048, 5.033)	15.546	(11.539, 20.499)	0.1	(0.1, 0.1)	0.1	(0.1, 0.1)	0.1	(0.1, 0.1)	0.1	(0.1, 0.1)	0.1	(0.1, 0.1)	0.1	(0.1, 0.1)	0.1	(0.1, 0.1)	0.1	(0.1, 0.1)	0.1	(0.1, 0.1)	0.1	(0.1, 0.1)	0.075	(0.063, 0.088)	0.11	(0.099, 0.123)	0.136	(0.124, 0.148)	0.158	(0.146, 0.171)	0.18	(0.169, 0.193)	0.203	(0.191, 0.216)	0.228	(0.212, 0.242)	0.258	(0.24, 0.275)	0.297	(0.274, 0.318)	0.366
CSRP2BP	1.0	mix_2	14.779	(14.156, 15.478)	2.71	(2.506, 2.93)	19.912	(10.506, 56.518)	19.989	(9.808, 57.222)	0.1	(0.1, 0.1)	0.1	(0.1, 0.1)	0.1	(0.1, 0.1)	0.1	(0.1, 0.1)	0.1	(0.1, 0.1)	0.1	(0.1, 0.1)	0.1	(0.1, 0.1)	0.1	(0.1, 0.1)	0.1	(0.1, 0.1)	0.1	(0.1, 0.1)	0.362	(0.318, 0.42)	0.412	(0.379, 0.449)	0.443	(0.413, 0.469)	0.468	(0.439, 0.49)	0.49	(0.466, 0.512)	0.512	(0.49, 0.536)	0.534	(0.508, 0.564)	0.559	(0.526, 0.594)	0.59	(0.544, 0.632)	0.64
CSRP2BP	1.0	mix_3	19.479	(18.41, 20.501)	2.7	(2.487, 2.881)	24.75	(2.754, 99.0)	6.327	(0.571, 26.669)	0.1	(0.1, 0.1)	0.1	(0.1, 0.1)	0.1	(0.1, 0.1)	0.1	(0.1, 0.1)	0.1	(0.1, 0.1)	0.1	(0.1, 0.1)	0.1	(0.1, 0.1)	0.1	(0.1, 0.1)	0.1	(0.1, 0.1)	0.1	(0.1, 0.1)	0.625	(0.262, 0.732)	0.696	(0.617, 0.766)	0.736	(0.694, 0.787)	0.763	(0.726, 0.811)	0.799	(0.75, 0.837)	0.827	(0.779, 0.942)	0.847	(0.796, 0.956)	0.868	(0.807, 0.969)	0.89	(0.82, 0.981)	0.922
CSRP2BP	1.0	mix_4	14.288	(13.613, 15.23)	2.739	(2.568, 2.915)	2.035	(1.76, 2.332)	2.304	(1.955, 2.777)	0.1	(0.1, 0.1)	0.1	(0.1, 0.1)	0.1	(0.1, 0.1)	0.1	(0.1, 0.1)	0.1	(0.1, 0.1)	0.1	(0.1, 0.1)	0.1	(0.1, 0.1)	0.1	(0.1, 0.1)	0.1	(0.1, 0.1)	0.1	(0.1, 0.1)	0.125	(0.107, 0.144)	0.225	(0.205, 0.244)	0.301	(0.283, 0.32)	0.368	(0.346, 0.391)	0.433	(0.407, 0.458)	0.496	(0.467, 0.524)	0.562	(0.53, 0.592)	0.634	(0.597, 0.665)	0.716	(0.677, 0.749)	0.831
CSRP2BP	1.0	mix_5	18.067	(17.31, 18.904)	2.715	(2.536, 2.94)	4.969	(3.661, 7.042)	2.196	(1.574, 3.471)	0.1	(0.1, 0.1)	0.1	(0.1, 0.1)	0.1	(0.1, 0.1)	0.1	(0.1, 0.1)	0.1	(0.1, 0.1)	0.1	(0.1, 0.1)	0.1	(0.1, 0.1)	0.1	(0.1, 0.1)	0.1	(0.1, 0.1)	0.1	(0.1, 0.1)	0.394	(0.349, 0.441)	0.511	(0.475, 0.551)	0.586	(0.556, 0.619)	0.647	(0.618, 0.682)	0.695	(0.658, 0.731)	0.738	(0.696, 0.775)	0.78	(0.735, 0.817)	0.822	(0.775, 0.858)	0.867	(0.82, 0.902)	0.925
CSRP2BP	2.0	mix_1	10.728	(10.302, 11.233)	2.941	(2.723, 3.204)	3.796	(2.89, 5.152)	14.917	(11.406, 20.18)	0.1	(0.1, 0.1)	0.1	(0.1, 0.1)	0.1	(0.1, 0.1)	0.1	(0.1, 0.1)	0.1	(0.1, 0.1)	0.1	(0.1, 0.1)	0.1	(0.1, 0.1)	0.1	(0.1, 0.1)	0.1	(0.1, 0.1)	0.1	(0.1, 0.1)	0.073	(0.061, 0.091)	0.109	(0.097, 0.126)	0.135	(0.123, 0.15)	0.158	(0.146, 0.172)	0.18	(0.169, 0.192)	0.204	(0.192, 0.215)	0.229	(0.217, 0.243)	0.259	(0.246, 0.277)	0.299	(0.283, 0.322)	0.37
CSRP2BP	2.0	mix_2	15.859	(15.258, 16.489)	2.952	(2.724, 3.202)	14.847	(8.994, 27.385)	14.555	(8.651, 26.86)	0.1	(0.1, 0.1)	0.1	(0.1, 0.1)	0.1	(0.1, 0.1)	0.1	(0.1, 0.1)	0.1	(0.1, 0.1)	0.1	(0.1, 0.1)	0.1	(0.1, 0.1)	0.1	(0.1, 0.1)	0.1	(0.1, 0.1)	0.1	(0.1, 0.1)	0.35	(0.305, 0.398)	0.406	(0.372, 0.437)	0.441	(0.413, 0.465)	0.468	(0.446, 0.491)	0.493	(0.472, 0.518)	0.518	(0.493, 0.543)	0.543	(0.514, 0.571)	0.571	(0.534, 0.603)	0.605	(0.561, 0.643)	0.66
CSRP2BP	2.0	mix_3	20.682	(16.857, 21.793)	2.962	(2.771, 3.207)	14.765	(0.009, 68.854)	3.741	(0.006, 16.755)	0.1	(0.1, 0.1)	0.1	(0.1, 0.1)	0.1	(0.1, 0.1)	0.1	(0.1, 0.1)	0.1	(0.1, 0.1)	0.1	(0.1, 0.1)	0.1	(0.1, 0.1)	0.1	(0.1, 0.1)	0.1	(0.1, 0.1)	0.1	(0.1, 0.1)	0.589	(0.0, 0.711)	0.671	(0.0, 0.759)	0.715	(0.0, 0.789)	0.76	(0.595, 0.819)	0.802	(0.766, 0.934)	0.836	(0.785, 1.0)	0.863	(0.808, 1.0)	0.886	(0.825, 1.0)	0.911	(0.845, 1.0)	0.943
CSRP2BP	2.0	mix_4	15.268	(14.489, 16.115)	2.964	(2.747, 3.225)	2.012	(1.773, 2.277)	2.219	(1.839, 2.655)	0.1	(0.1, 0.1)	0.1	(0.1, 0.1)	0.1	(0.1, 0.1)	0.1	(0.1, 0.1)	0.1	(0.1, 0.1)	0.1	(0.1, 0.1)	0.1	(0.1, 0.1)	0.1	(0.1, 0.1)	0.1	(0.1, 0.1)	0.1	(0.1, 0.1)	0.126	(0.109, 0.143)	0.228	(0.209, 0.248)	0.306	(0.283, 0.327)	0.374	(0.349, 0.401)	0.44	(0.411, 0.472)	0.504	(0.474, 0.541)	0.571	(0.539, 0.61)	0.643	(0.61, 0.684)	0.726	(0.692, 0.767)	0.84
CSRP2BP	2.0	mix_5	19.376	(18.618, 20.238)	2.96	(2.727, 3.2)	4.483	(3.783, 5.927)	1.888	(1.435, 2.435)	0.1	(0.1, 0.1)	0.1	(0.1, 0.1)	0.1	(0.1, 0.1)	0.1	(0.1, 0.1)	0.1	(0.1, 0.1)	0.1	(0.1, 0.1)	0.1	(0.1, 0.1)	0.1	(0.1, 0.1)	0.1	(0.1, 0.1)	0.1	(0.1, 0.1)	0.389	(0.345, 0.432)	0.518	(0.474, 0.548)	0.598	(0.555, 0.625)	0.656	(0.618, 0.683)	0.706	(0.668, 0.736)	0.752	(0.713, 0.783)	0.795	(0.757, 0.827)	0.838	(0.801, 0.87)	0.883	(0.849, 0.914)	0.939
CSRP2BP	4.0	mix_1	11.105	(10.703, 11.636)	3.08	(2.839, 3.338)	3.339	(2.592, 4.222)	12.441	(9.409, 15.744)	0.1	(0.1, 0.1)	0.1	(0.1, 0.1)	0.1	(0.1, 0.1)	0.1	(0.1, 0.1)	0.1	(0.1, 0.1)	0.1	(0.1, 0.1)	0.1	(0.1, 0.1)	0.1	(0.1, 0.1)	0.1	(0.1, 0.1)	0.1	(0.1, 0.1)	0.07	(0.058, 0.084)	0.109	(0.098, 0.121)	0.137	(0.127, 0.148)	0.162	(0.151, 0.172)	0.187	(0.176, 0.198)	0.212	(0.202, 0.225)	0.241	(0.228, 0.256)	0.274	(0.258, 0.292)	0.318	(0.297, 0.343)	0.397
CSRP2BP	4.0	mix_2	16.577	(15.997, 17.327)	3.155	(2.937, 3.398)	9.353	(6.433, 15.388)	8.717	(5.7, 14.153)	0.1	(0.1, 0.1)	0.1	(0.1, 0.1)	0.1	(0.1, 0.1)	0.1	(0.1, 0.1)	0.1	(0.1, 0.1)	0.1	(0.1, 0.1)	0.1	(0.1, 0.1)	0.1	(0.1, 0.1)	0.1	(0.1, 0.1)	0.1	(0.1, 0.1)	0.325	(0.29, 0.375)	0.394	(0.369, 0.429)	0.437	(0.412, 0.464)	0.472	(0.449, 0.496)	0.504	(0.48, 0.527)	0.534	(0.51, 0.559)	0.566	(0.539, 0.592)	0.6	(0.57, 0.63)	0.642	(0.604, 0.679)	0.709
CSRP2BP	4.0	mix_3	21.547	(15.302, 22.91)	3.138	(2.897, 3.347)	6.335	(0.009, 11.465)	1.455	(0.007, 2.686)	0.1	(0.1, 0.1)	0.1	(0.1, 0.1)	0.1	(0.1, 0.1)	0.1	(0.1, 0.1)	0.1	(0.1, 0.1)	0.1	(0.1, 0.1)	0.1	(0.1, 0.1)	0.1	(0.1, 0.1)	0.1	(0.1, 0.1)	0.1	(0.1, 0.1)	0.534	(0.0, 0.629)	0.65	(0.0, 0.727)	0.709	(0.0, 0.786)	0.765	(0.299, 0.836)	0.814	(0.696, 1.0)	0.855	(0.807, 1.0)	0.892	(0.84, 1.0)	0.921	(0.881, 1.0)	0.947	(0.911, 1.0)	0.975
CSRP2BP	4.0	mix_4	15.993	(15.335, 16.796)	3.135	(2.829, 3.359)	1.92	(1.672, 2.166)	2.027	(1.682, 2.438)	0.1	(0.1, 0.1)	0.1	(0.1, 0.1)	0.1	(0.1, 0.1)	0.1	(0.1, 0.1)	0.1	(0.1, 0.1)	0.1	(0.1, 0.1)	0.1	(0.1, 0.1)	0.1	(0.1, 0.1)	0.1	(0.1, 0.1)	0.1	(0.1, 0.1)	0.124	(0.103, 0.138)	0.23	(0.205, 0.246)	0.311	(0.286, 0.329)	0.383	(0.358, 0.406)	0.451	(0.426, 0.479)	0.518	(0.492, 0.551)	0.587	(0.56, 0.622)	0.661	(0.631, 0.698)	0.745	(0.713, 0.783)	0.857
CSRP2BP	4.0	mix_5	19.992	(19.145, 21.168)	3.156	(2.91, 3.392)	3.926	(3.061, 5.082)	1.642	(1.123, 2.244)	0.1	(0.1, 0.1)	0.1	(0.1, 0.1)	0.1	(0.1, 0.1)	0.1	(0.1, 0.1)	0.1	(0.1, 0.1)	0.1	(0.1, 0.1)	0.1	(0.1, 0.1)	0.1	(0.1, 0.1)	0.1	(0.1, 0.1)	0.1	(0.1, 0.1)	0.368	(0.336, 0.414)	0.499	(0.479, 0.546)	0.579	(0.562, 0.627)	0.641	(0.619, 0.693)	0.698	(0.668, 0.75)	0.756	(0.721, 0.81)	0.806	(0.767, 0.861)	0.85	(0.81, 0.902)	0.896	(0.858, 0.941)	0.949
CSRP2BP	8.0	mix_1	10.926	(10.414, 11.376)	3.101	(2.893, 3.316)	2.913	(2.299, 3.608)	9.811	(7.204, 12.418)	0.1	(0.1, 0.1)	0.1	(0.1, 0.1)	0.1	(0.1, 0.1)	0.1	(0.1, 0.1)	0.1	(0.1, 0.1)	0.1	(0.1, 0.1)	0.1	(0.1, 0.1)	0.1	(0.1, 0.1)	0.1	(0.1, 0.1)	0.1	(0.1, 0.1)	0.069	(0.058, 0.081)	0.112	(0.1, 0.125)	0.143	(0.132, 0.156)	0.172	(0.161, 0.184)	0.2	(0.188, 0.214)	0.23	(0.215, 0.245)	0.263	(0.244, 0.282)	0.301	(0.277, 0.326)	0.351	(0.323, 0.386)	0.441
CSRP2BP	8.0	mix_2	16.676	(16.108, 17.309)	3.176	(2.946, 3.457)	7.101	(5.142, 10.14)	6.085	(4.319, 8.631)	0.1	(0.1, 0.1)	0.1	(0.1, 0.1)	0.1	(0.1, 0.1)	0.1	(0.1, 0.1)	0.1	(0.1, 0.1)	0.1	(0.1, 0.1)	0.1	(0.1, 0.1)	0.1	(0.1, 0.1)	0.1	(0.1, 0.1)	0.1	(0.1, 0.1)	0.315	(0.281, 0.353)	0.396	(0.37, 0.421)	0.446	(0.425, 0.469)	0.487	(0.466, 0.511)	0.524	(0.502, 0.55)	0.559	(0.535, 0.584)	0.596	(0.569, 0.625)	0.635	(0.603, 0.671)	0.683	(0.645, 0.723)	0.756
CSRP2BP	8.0	mix_3	21.648	(13.196, 22.914)	3.13	(2.885, 3.303)	5.452	(0.01, 8.463)	1.165	(0.009, 1.934)	0.1	(0.1, 0.1)	0.1	(0.1, 0.1)	0.1	(0.1, 0.1)	0.1	(0.1, 0.1)	0.1	(0.1, 0.1)	0.1	(0.1, 0.1)	0.1	(0.1, 0.1)	0.1	(0.1, 0.1)	0.1	(0.1, 0.1)	0.1	(0.1, 0.1)	0.534	(0.0, 0.603)	0.662	(0.0, 0.722)	0.727	(0.0, 0.792)	0.773	(0.0, 0.848)	0.816	(0.259, 0.892)	0.853	(0.393, 0.968)	0.894	(0.753, 0.98)	0.936	(0.894, 1.0)	0.96	(0.923, 1.0)	0.984
CSRP2BP	8.0	mix_4	15.985	(15.105, 16.665)	3.138	(2.852, 3.374)	1.776	(1.577, 2.001)	1.745	(1.43, 2.06)	0.1	(0.1, 0.1)	0.1	(0.1, 0.1)	0.1	(0.1, 0.1)	0.1	(0.1, 0.1)	0.1	(0.1, 0.1)	0.1	(0.1, 0.1)	0.1	(0.1, 0.1)	0.1	(0.1, 0.1)	0.1	(0.1, 0.1)	0.1	(0.1, 0.1)	0.121	(0.106, 0.137)	0.233	(0.214, 0.257)	0.32	(0.295, 0.349)	0.397	(0.369, 0.432)	0.471	(0.438, 0.51)	0.542	(0.506, 0.585)	0.615	(0.577, 0.659)	0.692	(0.652, 0.736)	0.777	(0.738, 0.819)	0.885
CSRP2BP	8.0	mix_5	20.266	(19.338, 21.345)	3.151	(2.97, 3.377)	3.577	(2.857, 4.536)	1.338	(0.912, 1.859)	0.1	(0.1, 0.1)	0.1	(0.1, 0.1)	0.1	(0.1, 0.1)	0.1	(0.1, 0.1)	0.1	(0.1, 0.1)	0.1	(0.1, 0.1)	0.1	(0.1, 0.1)	0.1	(0.1, 0.1)	0.1	(0.1, 0.1)	0.1	(0.1, 0.1)	0.38	(0.342, 0.415)	0.529	(0.496, 0.558)	0.616	(0.58, 0.654)	0.683	(0.645, 0.728)	0.739	(0.697, 0.789)	0.789	(0.747, 0.84)	0.834	(0.793, 0.884)	0.877	(0.837, 0.923)	0.92	(0.883, 0.958)	0.966
GPAM	1.0	mix_1	7.873	(7.517, 8.29)	3.26	(2.99, 3.556)	4.093	(3.028, 6.19)	16.279	(12.133, 24.609)	0.1	(0.1, 0.1)	0.1	(0.1, 0.1)	0.1	(0.1, 0.1)	0.1	(0.1, 0.1)	0.1	(0.1, 0.1)	0.1	(0.1, 0.1)	0.1	(0.1, 0.1)	0.1	(0.1, 0.1)	0.1	(0.1, 0.1)	0.1	(0.1, 0.1)	0.076	(0.062, 0.096)	0.111	(0.097, 0.129)	0.136	(0.123, 0.152)	0.158	(0.146, 0.171)	0.18	(0.168, 0.191)	0.202	(0.19, 0.213)	0.227	(0.214, 0.239)	0.255	(0.24, 0.271)	0.293	(0.272, 0.313)	0.361
GPAM	1.0	mix_2	11.672	(11.204, 12.066)	3.244	(2.998, 3.53)	22.021	(9.717, 63.606)	22.194	(9.512, 64.309)	0.1	(0.1, 0.1)	0.1	(0.1, 0.1)	0.1	(0.1, 0.1)	0.1	(0.1, 0.1)	0.1	(0.1, 0.1)	0.1	(0.1, 0.1)	0.1	(0.1, 0.1)	0.1	(0.1, 0.1)	0.1	(0.1, 0.1)	0.1	(0.1, 0.1)	0.364	(0.313, 0.431)	0.413	(0.377, 0.461)	0.443	(0.416, 0.481)	0.467	(0.448, 0.496)	0.488	(0.469, 0.512)	0.51	(0.488, 0.536)	0.531	(0.504, 0.559)	0.555	(0.518, 0.588)	0.585	(0.535, 0.626)	0.634
GPAM	1.0	mix_3	15.242	(14.464, 15.984)	3.255	(3.07, 3.487)	27.356	(0.097, 99.0)	6.949	(0.005, 27.023)	0.1	(0.1, 0.1)	0.1	(0.1, 0.1)	0.1	(0.1, 0.1)	0.1	(0.1, 0.1)	0.1	(0.1, 0.1)	0.1	(0.1, 0.1)	0.1	(0.1, 0.1)	0.1	(0.1, 0.1)	0.1	(0.1, 0.1)	0.1	(0.1, 0.1)	0.633	(0.548, 0.747)	0.718	(0.648, 1.0)	0.755	(0.698, 1.0)	0.78	(0.732, 1.0)	0.808	(0.761, 1.0)	0.831	(0.78, 1.0)	0.85	(0.796, 1.0)	0.869	(0.811, 1.0)	0.891	(0.823, 1.0)	0.921
GPAM	1.0	mix_4	11.272	(10.634, 11.768)	3.209	(2.961, 3.474)	2.054	(1.783, 2.328)	2.33	(1.906, 2.739)	0.1	(0.1, 0.1)	0.1	(0.1, 0.1)	0.1	(0.1, 0.1)	0.1	(0.1, 0.1)	0.1	(0.1, 0.1)	0.1	(0.1, 0.1)	0.1	(0.1, 0.1)	0.1	(0.1, 0.1)	0.1	(0.1, 0.1)	0.1	(0.1, 0.1)	0.126	(0.108, 0.153)	0.226	(0.206, 0.257)	0.301	(0.281, 0.332)	0.368	(0.346, 0.399)	0.432	(0.407, 0.464)	0.496	(0.47, 0.529)	0.561	(0.532, 0.6)	0.632	(0.601, 0.674)	0.715	(0.681, 0.755)	0.83
GPAM	1.0	mix_5	14.082	(13.505, 14.545)	3.216	(2.954, 3.454)	5.007	(3.572, 7.239)	2.183	(1.421, 3.186)	0.1	(0.1, 0.1)	0.1	(0.1, 0.1)	0.1	(0.1, 0.1)	0.1	(0.1, 0.1)	0.1	(0.1, 0.1)	0.1	(0.1, 0.1)	0.1	(0.1, 0.1)	0.1	(0.1, 0.1)	0.1	(0.1, 0.1)	0.1	(0.1, 0.1)	0.401	(0.356, 0.452)	0.524	(0.49, 0.571)	0.595	(0.564, 0.638)	0.65	(0.617, 0.695)	0.698	(0.661, 0.741)	0.741	(0.7, 0.783)	0.783	(0.74, 0.824)	0.825	(0.784, 0.866)	0.87	(0.829, 0.91)	0.927
GPAM	2.0	mix_1	8.353	(7.984, 8.674)	3.498	(3.222, 3.808)	3.846	(2.907, 5.297)	14.904	(11.006, 20.352)	0.1	(0.1, 0.1)	0.1	(0.1, 0.1)	0.1	(0.1, 0.1)	0.1	(0.1, 0.1)	0.1	(0.1, 0.1)	0.1	(0.1, 0.1)	0.1	(0.1, 0.1)	0.1	(0.1, 0.1)	0.1	(0.1, 0.1)	0.1	(0.1, 0.1)	0.075	(0.061, 0.089)	0.111	(0.098, 0.124)	0.137	(0.126, 0.148)	0.16	(0.15, 0.171)	0.183	(0.172, 0.194)	0.206	(0.194, 0.219)	0.232	(0.219, 0.246)	0.262	(0.246, 0.281)	0.302	(0.28, 0.325)	0.373
GPAM	2.0	mix_2	12.34	(11.952, 12.841)	3.538	(3.25, 3.808)	13.385	(8.043, 23.528)	13.02	(7.919, 23.312)	0.1	(0.1, 0.1)	0.1	(0.1, 0.1)	0.1	(0.1, 0.1)	0.1	(0.1, 0.1)	0.1	(0.1, 0.1)	0.1	(0.1, 0.1)	0.1	(0.1, 0.1)	0.1	(0.1, 0.1)	0.1	(0.1, 0.1)	0.1	(0.1, 0.1)	0.344	(0.303, 0.396)	0.403	(0.369, 0.438)	0.439	(0.412, 0.464)	0.468	(0.445, 0.492)	0.494	(0.471, 0.518)	0.52	(0.496, 0.545)	0.546	(0.521, 0.569)	0.575	(0.547, 0.6)	0.611	(0.577, 0.64)	0.669
GPAM	2.0	mix_3	16.059	(12.834, 16.816)	3.537	(3.297, 3.84)	11.394	(0.055, 35.055)	2.809	(0.006, 8.81)	0.1	(0.1, 0.1)	0.1	(0.1, 0.1)	0.1	(0.1, 0.1)	0.1	(0.1, 0.1)	0.1	(0.1, 0.1)	0.1	(0.1, 0.1)	0.1	(0.1, 0.1)	0.1	(0.1, 0.1)	0.1	(0.1, 0.1)	0.1	(0.1, 0.1)	0.585	(0.241, 0.697)	0.695	(0.305, 1.0)	0.739	(0.33, 1.0)	0.772	(0.349, 1.0)	0.799	(0.364, 1.0)	0.842	(0.72, 1.0)	0.876	(0.816, 1.0)	0.898	(0.837, 1.0)	0.922	(0.856, 1.0)	0.952
GPAM	2.0	mix_4	11.883	(11.349, 12.506)	3.495	(3.193, 3.767)	1.969	(1.7, 2.316)	2.192	(1.78, 2.717)	0.1	(0.1, 0.1)	0.1	(0.1, 0.1)	0.1	(0.1, 0.1)	0.1	(0.1, 0.1)	0.1	(0.1, 0.1)	0.1	(0.1, 0.1)	0.1	(0.1, 0.1)	0.1	(0.1, 0.1)	0.1	(0.1, 0.1)	0.1	(0.1, 0.1)	0.122	(0.104, 0.145)	0.224	(0.204, 0.248)	0.302	(0.279, 0.325)	0.371	(0.345, 0.395)	0.437	(0.407, 0.462)	0.502	(0.466, 0.53)	0.57	(0.528, 0.602)	0.642	(0.598, 0.678)	0.726	(0.68, 0.765)	0.841
GPAM	2.0	mix_5	15.008	(14.509, 15.75)	3.495	(3.243, 3.724)	4.381	(3.137, 5.601)	1.853	(1.211, 2.542)	0.1	(0.1, 0.1)	0.1	(0.1, 0.1)	0.1	(0.1, 0.1)	0.1	(0.1, 0.1)	0.1	(0.1, 0.1)	0.1	(0.1, 0.1)	0.1	(0.1, 0.1)	0.1	(0.1, 0.1)	0.1	(0.1, 0.1)	0.1	(0.1, 0.1)	0.388	(0.342, 0.43)	0.52	(0.474, 0.55)	0.596	(0.554, 0.627)	0.656	(0.615, 0.689)	0.706	(0.662, 0.741)	0.752	(0.709, 0.794)	0.796	(0.753, 0.84)	0.839	(0.797, 0.883)	0.885	(0.845, 0.927)	0.94
GPAM	4.0	mix_1	8.6	(8.109, 9.06)	3.652	(3.365, 3.941)	3.156	(2.362, 4.015)	11.77	(8.544, 14.478)	0.1	(0.1, 0.1)	0.1	(0.1, 0.1)	0.1	(0.1, 0.1)	0.1	(0.1, 0.1)	0.1	(0.1, 0.1)	0.1	(0.1, 0.1)	0.1	(0.1, 0.1)	0.1	(0.1, 0.1)	0.1	(0.1, 0.1)	0.1	(0.1, 0.1)	0.067	(0.053, 0.081)	0.106	(0.091, 0.118)	0.134	(0.122, 0.146)	0.16	(0.147, 0.172)	0.185	(0.171, 0.199)	0.212	(0.197, 0.225)	0.241	(0.225, 0.257)	0.275	(0.259, 0.295)	0.321	(0.299, 0.347)	0.402
GPAM	4.0	mix_2	12.78	(12.296, 13.318)	3.706	(3.406, 4.058)	8.274	(5.905, 14.265)	7.744	(5.428, 13.756)	0.1	(0.1, 0.1)	0.1	(0.1, 0.1)	0.1	(0.1, 0.1)	0.1	(0.1, 0.1)	0.1	(0.1, 0.1)	0.1	(0.1, 0.1)	0.1	(0.1, 0.1)	0.1	(0.1, 0.1)	0.1	(0.1, 0.1)	0.1	(0.1, 0.1)	0.312	(0.276, 0.356)	0.385	(0.355, 0.42)	0.431	(0.402, 0.463)	0.468	(0.44, 0.497)	0.502	(0.474, 0.531)	0.534	(0.505, 0.565)	0.568	(0.538, 0.6)	0.604	(0.568, 0.638)	0.649	(0.609, 0.685)	0.719
GPAM	4.0	mix_3	16.838	(16.128, 17.674)	3.683	(3.393, 4.017)	5.635	(0.096, 10.026)	1.305	(0.005, 2.27)	0.1	(0.1, 0.1)	0.1	(0.1, 0.1)	0.1	(0.1, 0.1)	0.1	(0.1, 0.1)	0.1	(0.1, 0.1)	0.1	(0.1, 0.1)	0.1	(0.1, 0.1)	0.1	(0.1, 0.1)	0.1	(0.1, 0.1)	0.1	(0.1, 0.1)	0.543	(0.492, 0.609)	0.691	(0.627, 1.0)	0.757	(0.7, 1.0)	0.802	(0.751, 1.0)	0.839	(0.789, 1.0)	0.871	(0.819, 1.0)	0.899	(0.847, 1.0)	0.926	(0.877, 1.0)	0.951	(0.909, 1.0)	0.978
GPAM	4.0	mix_4	12.392	(11.743, 12.918)	3.683	(3.386, 3.999)	1.828	(1.618, 2.168)	1.918	(1.641, 2.306)	0.1	(0.1, 0.1)	0.1	(0.1, 0.1)	0.1	(0.1, 0.1)	0.1	(0.1, 0.1)	0.1	(0.1, 0.1)	0.1	(0.1, 0.1)	0.1	(0.1, 0.1)	0.1	(0.1, 0.1)	0.1	(0.1, 0.1)	0.1	(0.1, 0.1)	0.119	(0.098, 0.141)	0.225	(0.199, 0.251)	0.307	(0.28, 0.334)	0.381	(0.353, 0.413)	0.451	(0.423, 0.488)	0.521	(0.492, 0.559)	0.592	(0.563, 0.63)	0.667	(0.637, 0.705)	0.753	(0.721, 0.79)	0.866
GPAM	4.0	mix_5	15.584	(14.908, 16.232)	3.664	(3.388, 4.0)	3.608	(2.791, 4.714)	1.471	(1.037, 1.959)	0.1	(0.1, 0.1)	0.1	(0.1, 0.1)	0.1	(0.1, 0.1)	0.1	(0.1, 0.1)	0.1	(0.1, 0.1)	0.1	(0.1, 0.1)	0.1	(0.1, 0.1)	0.1	(0.1, 0.1)	0.1	(0.1, 0.1)	0.1	(0.1, 0.1)	0.363	(0.326, 0.403)	0.504	(0.478, 0.54)	0.591	(0.561, 0.631)	0.658	(0.627, 0.698)	0.715	(0.682, 0.752)	0.766	(0.731, 0.804)	0.814	(0.777, 0.851)	0.859	(0.823, 0.897)	0.906	(0.873, 0.939)	0.957
GPAM	8.0	mix_1	8.429	(7.966, 8.882)	3.659	(3.359, 3.989)	2.73	(2.118, 3.38)	9.351	(7.141, 12.216)	0.1	(0.1, 0.1)	0.1	(0.1, 0.1)	0.1	(0.1, 0.1)	0.1	(0.1, 0.1)	0.1	(0.1, 0.1)	0.1	(0.1, 0.1)	0.1	(0.1, 0.1)	0.1	(0.1, 0.1)	0.1	(0.1, 0.1)	0.1	(0.1, 0.1)	0.064	(0.05, 0.078)	0.106	(0.092, 0.121)	0.138	(0.125, 0.15)	0.167	(0.155, 0.177)	0.196	(0.184, 0.205)	0.226	(0.211, 0.237)	0.259	(0.241, 0.273)	0.299	(0.276, 0.318)	0.351	(0.321, 0.378)	0.443
GPAM	8.0	mix_2	12.784	(12.253, 13.241)	3.733	(3.452, 4.001)	6.168	(4.572, 8.242)	5.274	(3.65, 7.338)	0.1	(0.1, 0.1)	0.1	(0.1, 0.1)	0.1	(0.1, 0.1)	0.1	(0.1, 0.1)	0.1	(0.1, 0.1)	0.1	(0.1, 0.1)	0.1	(0.1, 0.1)	0.1	(0.1, 0.1)	0.1	(0.1, 0.1)	0.1	(0.1, 0.1)	0.301	(0.27, 0.333)	0.386	(0.359, 0.411)	0.44	(0.418, 0.464)	0.484	(0.463, 0.509)	0.523	(0.5, 0.549)	0.561	(0.537, 0.589)	0.6	(0.575, 0.632)	0.643	(0.614, 0.679)	0.693	(0.657, 0.736)	0.77
GPAM	8.0	mix_3	16.648	(15.864, 17.538)	3.729	(3.484, 3.971)	4.942	(0.099, 8.651)	1.059	(0.006, 1.996)	0.1	(0.1, 0.1)	0.1	(0.1, 0.1)	0.1	(0.1, 0.1)	0.1	(0.1, 0.1)	0.1	(0.1, 0.1)	0.1	(0.1, 0.1)	0.1	(0.1, 0.1)	0.1	(0.1, 0.1)	0.1	(0.1, 0.1)	0.1	(0.1, 0.1)	0.537	(0.472, 0.616)	0.693	(0.63, 1.0)	0.756	(0.705, 1.0)	0.802	(0.758, 1.0)	0.844	(0.797, 1.0)	0.879	(0.834, 1.0)	0.906	(0.864, 1.0)	0.937	(0.893, 1.0)	0.963	(0.926, 1.0)	0.985
GPAM	8.0	mix_4	12.272	(11.786, 12.744)	3.705	(3.35, 4.073)	1.75	(1.527, 2.042)	1.741	(1.432, 2.122)	0.1	(0.1, 0.1)	0.1	(0.1, 0.1)	0.1	(0.1, 0.1)	0.1	(0.1, 0.1)	0.1	(0.1, 0.1)	0.1	(0.1, 0.1)	0.1	(0.1, 0.1)	0.1	(0.1, 0.1)	0.1	(0.1, 0.1)	0.1	(0.1, 0.1)	0.118	(0.099, 0.137)	0.229	(0.205, 0.249)	0.315	(0.29, 0.337)	0.393	(0.364, 0.419)	0.466	(0.437, 0.496)	0.538	(0.509, 0.573)	0.612	(0.578, 0.651)	0.689	(0.655, 0.73)	0.775	(0.736, 0.815)	0.884
GPAM	8.0	mix_5	15.525	(14.885, 16.06)	3.665	(3.4, 3.948)	3.307	(2.346, 4.318)	1.251	(0.785, 1.776)	0.1	(0.1, 0.1)	0.1	(0.1, 0.1)	0.1	(0.1, 0.1)	0.1	(0.1, 0.1)	0.1	(0.1, 0.1)	0.1	(0.1, 0.1)	0.1	(0.1, 0.1)	0.1	(0.1, 0.1)	0.1	(0.1, 0.1)	0.1	(0.1, 0.1)	0.367	(0.317, 0.409)	0.524	(0.48, 0.555)	0.614	(0.573, 0.648)	0.682	(0.644, 0.722)	0.74	(0.701, 0.786)	0.791	(0.751, 0.842)	0.838	(0.798, 0.89)	0.881	(0.843, 0.931)	0.924	(0.889, 0.965)	0.969
HSPA4	1.0	mix_1	5.261	(4.98, 5.511)	3.357	(2.987, 3.721)	3.997	(2.749, 6.643)	16.009	(10.784, 26.322)	0.1	(0.1, 0.1)	0.1	(0.1, 0.1)	0.1	(0.1, 0.1)	0.1	(0.1, 0.1)	0.1	(0.1, 0.1)	0.1	(0.1, 0.1)	0.1	(0.1, 0.1)	0.1	(0.1, 0.1)	0.1	(0.1, 0.1)	0.1	(0.1, 0.1)	0.074	(0.055, 0.096)	0.109	(0.091, 0.128)	0.134	(0.117, 0.15)	0.157	(0.142, 0.172)	0.179	(0.165, 0.194)	0.201	(0.186, 0.216)	0.226	(0.207, 0.243)	0.255	(0.232, 0.276)	0.294	(0.261, 0.321)	0.364
HSPA4	1.0	mix_2	7.887	(7.472, 8.275)	3.318	(2.943, 3.63)	20.983	(7.668, 79.856)	20.986	(7.636, 79.376)	0.1	(0.1, 0.1)	0.1	(0.1, 0.1)	0.1	(0.1, 0.1)	0.1	(0.1, 0.1)	0.1	(0.1, 0.1)	0.1	(0.1, 0.1)	0.1	(0.1, 0.1)	0.1	(0.1, 0.1)	0.1	(0.1, 0.1)	0.1	(0.1, 0.1)	0.358	(0.293, 0.44)	0.409	(0.362, 0.465)	0.441	(0.403, 0.482)	0.466	(0.434, 0.5)	0.489	(0.461, 0.519)	0.511	(0.478, 0.543)	0.534	(0.496, 0.567)	0.56	(0.514, 0.597)	0.591	(0.535, 0.635)	0.643
HSPA4	1.0	mix_3	10.49	(10.017, 11.069)	3.277	(2.916, 3.616)	33.351	(4.464, 99.0)	8.159	(0.832, 28.124)	0.1	(0.1, 0.1)	0.1	(0.1, 0.1)	0.1	(0.1, 0.1)	0.1	(0.1, 0.1)	0.1	(0.1, 0.1)	0.1	(0.1, 0.1)	0.1	(0.1, 0.1)	0.1	(0.1, 0.1)	0.1	(0.1, 0.1)	0.1	(0.1, 0.1)	0.64	(0.535, 0.782)	0.71	(0.636, 0.81)	0.746	(0.689, 0.824)	0.774	(0.727, 0.834)	0.797	(0.753, 0.867)	0.818	(0.773, 0.9)	0.844	(0.782, 0.928)	0.868	(0.803, 0.957)	0.889	(0.816, 0.977)	0.919
HSPA4	1.0	mix_4	7.633	(7.205, 8.128)	3.355	(3.021, 3.788)	2.098	(1.728, 2.581)	2.407	(1.859, 3.095)	0.1	(0.1, 0.1)	0.1	(0.1, 0.1)	0.1	(0.1, 0.1)	0.1	(0.1, 0.1)	0.1	(0.1, 0.1)	0.1	(0.1, 0.1)	0.1	(0.1, 0.1)	0.1	(0.1, 0.1)	0.1	(0.1, 0.1)	0.1	(0.1, 0.1)	0.127	(0.103, 0.151)	0.226	(0.2, 0.249)	0.3	(0.277, 0.323)	0.367	(0.348, 0.387)	0.43	(0.406, 0.456)	0.492	(0.465, 0.525)	0.557	(0.528, 0.595)	0.627	(0.594, 0.67)	0.709	(0.671, 0.757)	0.824
HSPA4	1.0	mix_5	9.691	(9.282, 10.102)	3.335	(3.052, 3.632)	5.093	(3.263, 8.076)	2.227	(1.252, 3.654)	0.1	(0.1, 0.1)	0.1	(0.1, 0.1)	0.1	(0.1, 0.1)	0.1	(0.1, 0.1)	0.1	(0.1, 0.1)	0.1	(0.1, 0.1)	0.1	(0.1, 0.1)	0.1	(0.1, 0.1)	0.1	(0.1, 0.1)	0.1	(0.1, 0.1)	0.4	(0.339, 0.467)	0.524	(0.475, 0.565)	0.595	(0.551, 0.634)	0.65	(0.608, 0.697)	0.698	(0.654, 0.755)	0.741	(0.697, 0.804)	0.783	(0.736, 0.848)	0.824	(0.778, 0.889)	0.869	(0.821, 0.93)	0.926
HSPA4	2.0	mix_1	5.434	(5.142, 5.677)	3.636	(3.157, 4.086)	3.909	(2.725, 5.958)	15.449	(10.329, 23.445)	0.1	(0.1, 0.1)	0.1	(0.1, 0.1)	0.1	(0.1, 0.1)	0.1	(0.1, 0.1)	0.1	(0.1, 0.1)	0.1	(0.1, 0.1)	0.1	(0.1, 0.1)	0.1	(0.1, 0.1)	0.1	(0.1, 0.1)	0.1	(0.1, 0.1)	0.074	(0.056, 0.095)	0.109	(0.092, 0.127)	0.135	(0.119, 0.15)	0.158	(0.142, 0.174)	0.18	(0.165, 0.196)	0.203	(0.187, 0.218)	0.228	(0.212, 0.244)	0.258	(0.239, 0.278)	0.298	(0.27, 0.325)	0.368
HSPA4	2.0	mix_2	8.192	(7.774, 8.608)	3.582	(3.134, 3.985)	14.731	(5.963, 45.856)	14.397	(6.099, 42.063)	0.1	(0.1, 0.1)	0.1	(0.1, 0.1)	0.1	(0.1, 0.1)	0.1	(0.1, 0.1)	0.1	(0.1, 0.1)	0.1	(0.1, 0.1)	0.1	(0.1, 0.1)	0.1	(0.1, 0.1)	0.1	(0.1, 0.1)	0.1	(0.1, 0.1)	0.342	(0.274, 0.43)	0.401	(0.356, 0.463)	0.437	(0.407, 0.483)	0.467	(0.443, 0.502)	0.494	(0.469, 0.528)	0.52	(0.491, 0.554)	0.546	(0.513, 0.582)	0.576	(0.529, 0.616)	0.612	(0.553, 0.659)	0.67
HSPA4	2.0	mix_3	11.007	(10.477, 11.5)	3.55	(3.199, 3.851)	14.234	(1.054, 99.0)	3.567	(0.135, 23.93)	0.1	(0.1, 0.1)	0.1	(0.1, 0.1)	0.1	(0.1, 0.1)	0.1	(0.1, 0.1)	0.1	(0.1, 0.1)	0.1	(0.1, 0.1)	0.1	(0.1, 0.1)	0.1	(0.1, 0.1)	0.1	(0.1, 0.1)	0.1	(0.1, 0.1)	0.587	(0.489, 0.734)	0.693	(0.622, 0.901)	0.745	(0.686, 0.922)	0.783	(0.726, 0.957)	0.814	(0.755, 0.977)	0.842	(0.776, 0.989)	0.867	(0.801, 0.996)	0.892	(0.812, 0.999)	0.918	(0.833, 1.0)	0.95
HSPA4	2.0	mix_4	7.928	(7.522, 8.362)	3.596	(3.216, 3.996)	1.941	(1.614, 2.477)	2.159	(1.704, 2.726)	0.1	(0.1, 0.1)	0.1	(0.1, 0.1)	0.1	(0.1, 0.1)	0.1	(0.1, 0.1)	0.1	(0.1, 0.1)	0.1	(0.1, 0.1)	0.1	(0.1, 0.1)	0.1	(0.1, 0.1)	0.1	(0.1, 0.1)	0.1	(0.1, 0.1)	0.12	(0.097, 0.144)	0.222	(0.197, 0.252)	0.3	(0.278, 0.33)	0.37	(0.347, 0.4)	0.437	(0.411, 0.469)	0.503	(0.472, 0.537)	0.571	(0.536, 0.606)	0.644	(0.605, 0.681)	0.728	(0.687, 0.769)	0.843
HSPA4	2.0	mix_5	10.08	(9.589, 10.638)	3.59	(3.18, 4.049)	4.5	(3.232, 6.857)	1.97	(1.343, 3.093)	0.1	(0.1, 0.1)	0.1	(0.1, 0.1)	0.1	(0.1, 0.1)	0.1	(0.1, 0.1)	0.1	(0.1, 0.1)	0.1	(0.1, 0.1)	0.1	(0.1, 0.1)	0.1	(0.1, 0.1)	0.1	(0.1, 0.1)	0.1	(0.1, 0.1)	0.383	(0.325, 0.443)	0.508	(0.464, 0.556)	0.585	(0.545, 0.626)	0.644	(0.604, 0.682)	0.695	(0.655, 0.737)	0.742	(0.696, 0.787)	0.786	(0.737, 0.834)	0.83	(0.779, 0.878)	0.877	(0.824, 0.921)	0.934
HSPA4	4.0	mix_1	5.536	(5.239, 5.81)	3.731	(3.347, 4.149)	3.226	(2.341, 4.328)	12.388	(8.76, 16.935)	0.1	(0.1, 0.1)	0.1	(0.1, 0.1)	0.1	(0.1, 0.1)	0.1	(0.1, 0.1)	0.1	(0.1, 0.1)	0.1	(0.1, 0.1)	0.1	(0.1, 0.1)	0.1	(0.1, 0.1)	0.1	(0.1, 0.1)	0.1	(0.1, 0.1)	0.066	(0.051, 0.082)	0.104	(0.089, 0.12)	0.132	(0.117, 0.147)	0.157	(0.142, 0.171)	0.181	(0.166, 0.197)	0.207	(0.191, 0.223)	0.235	(0.218, 0.252)	0.269	(0.246, 0.293)	0.313	(0.287, 0.347)	0.392
HSPA4	4.0	mix_2	8.389	(7.934, 9.011)	3.704	(3.34, 4.122)	7.948	(4.99, 13.059)	7.588	(4.61, 12.638)	0.1	(0.1, 0.1)	0.1	(0.1, 0.1)	0.1	(0.1, 0.1)	0.1	(0.1, 0.1)	0.1	(0.1, 0.1)	0.1	(0.1, 0.1)	0.1	(0.1, 0.1)	0.1	(0.1, 0.1)	0.1	(0.1, 0.1)	0.1	(0.1, 0.1)	0.303	(0.258, 0.354)	0.377	(0.34, 0.416)	0.424	(0.391, 0.457)	0.462	(0.435, 0.491)	0.496	(0.472, 0.522)	0.53	(0.504, 0.559)	0.564	(0.535, 0.598)	0.602	(0.565, 0.643)	0.648	(0.606, 0.697)	0.72
HSPA4	4.0	mix_3	11.137	(10.657, 11.794)	3.719	(3.371, 4.02)	5.708	(0.123, 10.271)	1.384	(0.006, 2.884)	0.1	(0.1, 0.1)	0.1	(0.1, 0.1)	0.1	(0.1, 0.1)	0.1	(0.1, 0.1)	0.1	(0.1, 0.1)	0.1	(0.1, 0.1)	0.1	(0.1, 0.1)	0.1	(0.1, 0.1)	0.1	(0.1, 0.1)	0.1	(0.1, 0.1)	0.533	(0.468, 0.61)	0.679	(0.61, 1.0)	0.743	(0.687, 1.0)	0.791	(0.738, 1.0)	0.829	(0.776, 1.0)	0.863	(0.806, 1.0)	0.892	(0.834, 1.0)	0.92	(0.864, 1.0)	0.947	(0.893, 1.0)	0.976
HSPA4	4.0	mix_4	8.039	(7.593, 8.521)	3.725	(3.418, 4.232)	1.856	(1.521, 2.361)	2.031	(1.616, 2.699)	0.1	(0.1, 0.1)	0.1	(0.1, 0.1)	0.1	(0.1, 0.1)	0.1	(0.1, 0.1)	0.1	(0.1, 0.1)	0.1	(0.1, 0.1)	0.1	(0.1, 0.1)	0.1	(0.1, 0.1)	0.1	(0.1, 0.1)	0.1	(0.1, 0.1)	0.116	(0.089, 0.143)	0.219	(0.187, 0.247)	0.299	(0.266, 0.328)	0.371	(0.337, 0.405)	0.44	(0.409, 0.471)	0.508	(0.472, 0.545)	0.578	(0.54, 0.619)	0.653	(0.609, 0.696)	0.739	(0.689, 0.784)	0.854
HSPA4	4.0	mix_5	10.183	(9.608, 10.667)	3.769	(3.369, 4.168)	3.65	(2.526, 5.286)	1.56	(0.98, 2.436)	0.1	(0.1, 0.1)	0.1	(0.1, 0.1)	0.1	(0.1, 0.1)	0.1	(0.1, 0.1)	0.1	(0.1, 0.1)	0.1	(0.1, 0.1)	0.1	(0.1, 0.1)	0.1	(0.1, 0.1)	0.1	(0.1, 0.1)	0.1	(0.1, 0.1)	0.354	(0.299, 0.413)	0.494	(0.444, 0.541)	0.58	(0.533, 0.623)	0.647	(0.604, 0.691)	0.704	(0.663, 0.751)	0.755	(0.709, 0.806)	0.803	(0.756, 0.858)	0.85	(0.805, 0.903)	0.898	(0.857, 0.945)	0.952
HSPA4	8.0	mix_1	5.394	(5.113, 5.714)	3.764	(3.341, 4.158)	2.803	(1.935, 4.14)	10.046	(6.795, 14.527)	0.1	(0.1, 0.1)	0.1	(0.1, 0.1)	0.1	(0.1, 0.1)	0.1	(0.1, 0.1)	0.1	(0.1, 0.1)	0.1	(0.1, 0.1)	0.1	(0.1, 0.1)	0.1	(0.1, 0.1)	0.1	(0.1, 0.1)	0.1	(0.1, 0.1)	0.063	(0.046, 0.084)	0.103	(0.084, 0.122)	0.133	(0.114, 0.152)	0.161	(0.144, 0.178)	0.189	(0.173, 0.203)	0.218	(0.202, 0.233)	0.25	(0.234, 0.27)	0.288	(0.267, 0.315)	0.338	(0.31, 0.375)	0.428
HSPA4	8.0	mix_2	8.329	(7.848, 8.873)	3.75	(3.292, 4.192)	6.894	(4.396, 13.078)	6.242	(3.906, 11.149)	0.1	(0.1, 0.1)	0.1	(0.1, 0.1)	0.1	(0.1, 0.1)	0.1	(0.1, 0.1)	0.1	(0.1, 0.1)	0.1	(0.1, 0.1)	0.1	(0.1, 0.1)	0.1	(0.1, 0.1)	0.1	(0.1, 0.1)	0.1	(0.1, 0.1)	0.299	(0.252, 0.37)	0.379	(0.346, 0.427)	0.43	(0.402, 0.462)	0.471	(0.444, 0.499)	0.509	(0.478, 0.537)	0.545	(0.511, 0.573)	0.583	(0.546, 0.614)	0.623	(0.577, 0.659)	0.672	(0.608, 0.713)	0.748
HSPA4	8.0	mix_3	11.042	(10.465, 11.683)	3.697	(3.285, 4.122)	5.793	(0.107, 12.378)	1.363	(0.006, 2.945)	0.1	(0.1, 0.1)	0.1	(0.1, 0.1)	0.1	(0.1, 0.1)	0.1	(0.1, 0.1)	0.1	(0.1, 0.1)	0.1	(0.1, 0.1)	0.1	(0.1, 0.1)	0.1	(0.1, 0.1)	0.1	(0.1, 0.1)	0.1	(0.1, 0.1)	0.532	(0.457, 0.631)	0.68	(0.612, 1.0)	0.75	(0.691, 1.0)	0.797	(0.74, 1.0)	0.836	(0.782, 1.0)	0.868	(0.814, 1.0)	0.898	(0.844, 1.0)	0.924	(0.872, 1.0)	0.95	(0.902, 1.0)	0.977
HSPA4	8.0	mix_4	8.014	(7.631, 8.442)	3.748	(3.468, 4.077)	1.738	(1.478, 2.023)	1.817	(1.467, 2.245)	0.1	(0.1, 0.1)	0.1	(0.1, 0.1)	0.1	(0.1, 0.1)	0.1	(0.1, 0.1)	0.1	(0.1, 0.1)	0.1	(0.1, 0.1)	0.1	(0.1, 0.1)	0.1	(0.1, 0.1)	0.1	(0.1, 0.1)	0.1	(0.1, 0.1)	0.112	(0.091, 0.131)	0.219	(0.196, 0.243)	0.303	(0.277, 0.331)	0.379	(0.354, 0.41)	0.452	(0.425, 0.484)	0.523	(0.493, 0.559)	0.596	(0.562, 0.637)	0.674	(0.636, 0.716)	0.761	(0.72, 0.802)	0.874
HSPA4	8.0	mix_5	10.135	(9.761, 10.561)	3.76	(3.406, 4.171)	3.32	(2.475, 4.446)	1.352	(0.85, 1.979)	0.1	(0.1, 0.1)	0.1	(0.1, 0.1)	0.1	(0.1, 0.1)	0.1	(0.1, 0.1)	0.1	(0.1, 0.1)	0.1	(0.1, 0.1)	0.1	(0.1, 0.1)	0.1	(0.1, 0.1)	0.1	(0.1, 0.1)	0.1	(0.1, 0.1)	0.351	(0.307, 0.408)	0.502	(0.46, 0.549)	0.592	(0.549, 0.641)	0.662	(0.613, 0.718)	0.721	(0.672, 0.783)	0.773	(0.722, 0.837)	0.821	(0.768, 0.884)	0.867	(0.814, 0.925)	0.913	(0.865, 0.96)	0.962
MEP1A	1.0	mix_1	7.965	(7.561, 8.289)	3.041	(2.85, 3.312)	4.055	(2.914, 5.958)	16.044	(10.863, 23.85)	0.1	(0.1, 0.1)	0.1	(0.1, 0.1)	0.1	(0.1, 0.1)	0.1	(0.1, 0.1)	0.1	(0.1, 0.1)	0.1	(0.1, 0.1)	0.1	(0.1, 0.1)	0.1	(0.1, 0.1)	0.1	(0.1, 0.1)	0.1	(0.1, 0.1)	0.076	(0.061, 0.094)	0.111	(0.095, 0.126)	0.136	(0.123, 0.149)	0.159	(0.148, 0.171)	0.181	(0.169, 0.192)	0.203	(0.19, 0.215)	0.228	(0.213, 0.242)	0.257	(0.237, 0.274)	0.296	(0.268, 0.318)	0.364
MEP1A	1.0	mix_2	11.904	(11.223, 12.37)	3.051	(2.866, 3.25)	18.134	(8.636, 47.385)	18.331	(8.592, 48.754)	0.1	(0.1, 0.1)	0.1	(0.1, 0.1)	0.1	(0.1, 0.1)	0.1	(0.1, 0.1)	0.1	(0.1, 0.1)	0.1	(0.1, 0.1)	0.1	(0.1, 0.1)	0.1	(0.1, 0.1)	0.1	(0.1, 0.1)	0.1	(0.1, 0.1)	0.354	(0.305, 0.411)	0.406	(0.374, 0.448)	0.438	(0.409, 0.469)	0.464	(0.437, 0.491)	0.487	(0.46, 0.517)	0.51	(0.484, 0.54)	0.533	(0.505, 0.567)	0.559	(0.526, 0.597)	0.591	(0.545, 0.635)	0.643
MEP1A	1.0	mix_3	15.799	(15.317, 16.475)	3.057	(2.836, 3.279)	22.838	(0.199, 98.834)	5.705	(0.01, 23.636)	0.1	(0.1, 0.1)	0.1	(0.1, 0.1)	0.1	(0.1, 0.1)	0.1	(0.1, 0.1)	0.1	(0.1, 0.1)	0.1	(0.1, 0.1)	0.1	(0.1, 0.1)	0.1	(0.1, 0.1)	0.1	(0.1, 0.1)	0.1	(0.1, 0.1)	0.633	(0.54, 0.751)	0.713	(0.648, 1.0)	0.748	(0.699, 1.0)	0.775	(0.732, 1.0)	0.798	(0.763, 1.0)	0.825	(0.787, 1.0)	0.848	(0.804, 1.0)	0.868	(0.82, 1.0)	0.891	(0.834, 1.0)	0.922
MEP1A	1.0	mix_4	11.551	(10.93, 12.452)	3.067	(2.88, 3.276)	2.014	(1.692, 2.402)	2.268	(1.808, 2.847)	0.1	(0.1, 0.1)	0.1	(0.1, 0.1)	0.1	(0.1, 0.1)	0.1	(0.1, 0.1)	0.1	(0.1, 0.1)	0.1	(0.1, 0.1)	0.1	(0.1, 0.1)	0.1	(0.1, 0.1)	0.1	(0.1, 0.1)	0.1	(0.1, 0.1)	0.124	(0.103, 0.149)	0.225	(0.201, 0.252)	0.301	(0.275, 0.324)	0.369	(0.34, 0.396)	0.434	(0.4, 0.466)	0.499	(0.461, 0.534)	0.565	(0.523, 0.603)	0.637	(0.592, 0.68)	0.72	(0.672, 0.766)	0.835
MEP1A	1.0	mix_5	14.599	(14.043, 15.241)	3.072	(2.87, 3.313)	4.878	(3.683, 6.576)	2.084	(1.481, 2.99)	0.1	(0.1, 0.1)	0.1	(0.1, 0.1)	0.1	(0.1, 0.1)	0.1	(0.1, 0.1)	0.1	(0.1, 0.1)	0.1	(0.1, 0.1)	0.1	(0.1, 0.1)	0.1	(0.1, 0.1)	0.1	(0.1, 0.1)	0.1	(0.1, 0.1)	0.401	(0.352, 0.457)	0.522	(0.481, 0.568)	0.595	(0.554, 0.633)	0.651	(0.614, 0.689)	0.7	(0.661, 0.737)	0.744	(0.704, 0.783)	0.787	(0.745, 0.827)	0.829	(0.787, 0.869)	0.874	(0.834, 0.912)	0.931
MEP1A	2.0	mix_1	8.413	(7.999, 8.858)	3.296	(3.063, 3.487)	3.717	(2.75, 5.517)	14.53	(10.452, 20.945)	0.1	(0.1, 0.1)	0.1	(0.1, 0.1)	0.1	(0.1, 0.1)	0.1	(0.1, 0.1)	0.1	(0.1, 0.1)	0.1	(0.1, 0.1)	0.1	(0.1, 0.1)	0.1	(0.1, 0.1)	0.1	(0.1, 0.1)	0.1	(0.1, 0.1)	0.072	(0.058, 0.095)	0.108	(0.095, 0.126)	0.135	(0.122, 0.15)	0.158	(0.146, 0.172)	0.181	(0.169, 0.194)	0.205	(0.192, 0.218)	0.231	(0.216, 0.246)	0.262	(0.244, 0.28)	0.302	(0.276, 0.326)	0.375
MEP1A	2.0	mix_2	12.647	(11.996, 13.257)	3.301	(3.09, 3.534)	13.543	(7.794, 26.587)	13.289	(7.412, 26.786)	0.1	(0.1, 0.1)	0.1	(0.1, 0.1)	0.1	(0.1, 0.1)	0.1	(0.1, 0.1)	0.1	(0.1, 0.1)	0.1	(0.1, 0.1)	0.1	(0.1, 0.1)	0.1	(0.1, 0.1)	0.1	(0.1, 0.1)	0.1	(0.1, 0.1)	0.343	(0.301, 0.396)	0.402	(0.366, 0.437)	0.438	(0.407, 0.464)	0.467	(0.439, 0.491)	0.493	(0.467, 0.515)	0.519	(0.492, 0.542)	0.545	(0.516, 0.572)	0.574	(0.543, 0.608)	0.61	(0.571, 0.653)	0.668
MEP1A	2.0	mix_3	16.655	(16.008, 17.438)	3.29	(3.065, 3.51)	13.71	(2.204, 43.568)	3.371	(0.413, 9.438)	0.1	(0.1, 0.1)	0.1	(0.1, 0.1)	0.1	(0.1, 0.1)	0.1	(0.1, 0.1)	0.1	(0.1, 0.1)	0.1	(0.1, 0.1)	0.1	(0.1, 0.1)	0.1	(0.1, 0.1)	0.1	(0.1, 0.1)	0.1	(0.1, 0.1)	0.602	(0.518, 0.721)	0.692	(0.64, 0.789)	0.738	(0.695, 0.806)	0.772	(0.734, 0.826)	0.806	(0.762, 0.863)	0.836	(0.793, 0.953)	0.86	(0.813, 0.967)	0.884	(0.836, 0.979)	0.909	(0.857, 0.989)	0.943
MEP1A	2.0	mix_4	12.202	(11.73, 12.828)	3.297	(3.07, 3.501)	1.992	(1.699, 2.313)	2.206	(1.779, 2.766)	0.1	(0.1, 0.1)	0.1	(0.1, 0.1)	0.1	(0.1, 0.1)	0.1	(0.1, 0.1)	0.1	(0.1, 0.1)	0.1	(0.1, 0.1)	0.1	(0.1, 0.1)	0.1	(0.1, 0.1)	0.1	(0.1, 0.1)	0.1	(0.1, 0.1)	0.124	(0.106, 0.149)	0.226	(0.204, 0.255)	0.304	(0.279, 0.331)	0.373	(0.344, 0.398)	0.438	(0.408, 0.464)	0.504	(0.473, 0.53)	0.571	(0.536, 0.6)	0.643	(0.605, 0.678)	0.726	(0.684, 0.764)	0.841
MEP1A	2.0	mix_5	15.297	(14.649, 16.259)	3.318	(3.073, 3.554)	4.396	(3.184, 5.978)	1.874	(1.228, 2.793)	0.1	(0.1, 0.1)	0.1	(0.1, 0.1)	0.1	(0.1, 0.1)	0.1	(0.1, 0.1)	0.1	(0.1, 0.1)	0.1	(0.1, 0.1)	0.1	(0.1, 0.1)	0.1	(0.1, 0.1)	0.1	(0.1, 0.1)	0.1	(0.1, 0.1)	0.385	(0.344, 0.436)	0.513	(0.478, 0.554)	0.59	(0.56, 0.626)	0.651	(0.62, 0.686)	0.702	(0.67, 0.743)	0.749	(0.711, 0.796)	0.793	(0.75, 0.843)	0.837	(0.789, 0.887)	0.883	(0.834, 0.929)	0.939
MEP1A	4.0	mix_1	8.596	(8.258, 8.908)	3.435	(3.131, 3.72)	3.23	(2.43, 4.415)	12.163	(9.257, 17.546)	0.1	(0.1, 0.1)	0.1	(0.1, 0.1)	0.1	(0.1, 0.1)	0.1	(0.1, 0.1)	0.1	(0.1, 0.1)	0.1	(0.1, 0.1)	0.1	(0.1, 0.1)	0.1	(0.1, 0.1)	0.1	(0.1, 0.1)	0.1	(0.1, 0.1)	0.068	(0.054, 0.085)	0.106	(0.092, 0.12)	0.134	(0.121, 0.147)	0.159	(0.148, 0.171)	0.184	(0.174, 0.195)	0.21	(0.199, 0.222)	0.239	(0.224, 0.253)	0.273	(0.253, 0.292)	0.318	(0.289, 0.34)	0.398
MEP1A	4.0	mix_2	12.918	(12.225, 13.643)	3.46	(3.258, 3.716)	8.295	(5.611, 11.717)	7.675	(5.025, 10.761)	0.1	(0.1, 0.1)	0.1	(0.1, 0.1)	0.1	(0.1, 0.1)	0.1	(0.1, 0.1)	0.1	(0.1, 0.1)	0.1	(0.1, 0.1)	0.1	(0.1, 0.1)	0.1	(0.1, 0.1)	0.1	(0.1, 0.1)	0.1	(0.1, 0.1)	0.315	(0.279, 0.356)	0.388	(0.359, 0.419)	0.434	(0.407, 0.459)	0.471	(0.445, 0.496)	0.504	(0.479, 0.528)	0.537	(0.513, 0.563)	0.57	(0.547, 0.597)	0.606	(0.581, 0.64)	0.651	(0.619, 0.69)	0.721
MEP1A	4.0	mix_3	17.145	(16.47, 17.894)	3.457	(3.253, 3.683)	6.332	(3.872, 12.183)	1.47	(0.764, 2.85)	0.1	(0.1, 0.1)	0.1	(0.1, 0.1)	0.1	(0.1, 0.1)	0.1	(0.1, 0.1)	0.1	(0.1, 0.1)	0.1	(0.1, 0.1)	0.1	(0.1, 0.1)	0.1	(0.1, 0.1)	0.1	(0.1, 0.1)	0.1	(0.1, 0.1)	0.547	(0.482, 0.623)	0.674	(0.622, 0.726)	0.742	(0.699, 0.791)	0.79	(0.75, 0.843)	0.828	(0.787, 0.882)	0.861	(0.818, 0.914)	0.891	(0.846, 0.941)	0.919	(0.875, 0.963)	0.946	(0.905, 0.982)	0.975
MEP1A	4.0	mix_4	12.518	(11.873, 13.07)	3.452	(3.196, 3.703)	1.873	(1.587, 2.192)	2.002	(1.589, 2.532)	0.1	(0.1, 0.1)	0.1	(0.1, 0.1)	0.1	(0.1, 0.1)	0.1	(0.1, 0.1)	0.1	(0.1, 0.1)	0.1	(0.1, 0.1)	0.1	(0.1, 0.1)	0.1	(0.1, 0.1)	0.1	(0.1, 0.1)	0.1	(0.1, 0.1)	0.12	(0.1, 0.139)	0.225	(0.204, 0.245)	0.306	(0.285, 0.329)	0.378	(0.355, 0.406)	0.447	(0.418, 0.479)	0.515	(0.481, 0.552)	0.585	(0.546, 0.625)	0.66	(0.614, 0.704)	0.745	(0.695, 0.791)	0.858
MEP1A	4.0	mix_5	15.714	(15.087, 16.356)	3.477	(3.218, 3.661)	3.741	(2.969, 4.844)	1.541	(1.135, 2.167)	0.1	(0.1, 0.1)	0.1	(0.1, 0.1)	0.1	(0.1, 0.1)	0.1	(0.1, 0.1)	0.1	(0.1, 0.1)	0.1	(0.1, 0.1)	0.1	(0.1, 0.1)	0.1	(0.1, 0.1)	0.1	(0.1, 0.1)	0.1	(0.1, 0.1)	0.367	(0.328, 0.398)	0.506	(0.475, 0.54)	0.59	(0.559, 0.63)	0.656	(0.623, 0.698)	0.712	(0.674, 0.756)	0.762	(0.722, 0.807)	0.809	(0.766, 0.854)	0.855	(0.811, 0.897)	0.901	(0.859, 0.937)	0.954
MEP1A	8.0	mix_1	8.407	(8.015, 8.82)	3.396	(3.107, 3.646)	2.766	(2.083, 3.579)	9.464	(6.891, 12.575)	0.1	(0.1, 0.1)	0.1	(0.1, 0.1)	0.1	(0.1, 0.1)	0.1	(0.1, 0.1)	0.1	(0.1, 0.1)	0.1	(0.1, 0.1)	0.1	(0.1, 0.1)	0.1	(0.1, 0.1)	0.1	(0.1, 0.1)	0.1	(0.1, 0.1)	0.065	(0.05, 0.078)	0.107	(0.091, 0.119)	0.139	(0.123, 0.151)	0.168	(0.153, 0.18)	0.196	(0.18, 0.211)	0.226	(0.211, 0.242)	0.259	(0.243, 0.278)	0.299	(0.279, 0.323)	0.35	(0.324, 0.378)	0.441
MEP1A	8.0	mix_2	12.819	(12.231, 13.451)	3.511	(3.264, 3.832)	7.186	(4.902, 12.194)	6.269	(4.056, 10.597)	0.1	(0.1, 0.1)	0.1	(0.1, 0.1)	0.1	(0.1, 0.1)	0.1	(0.1, 0.1)	0.1	(0.1, 0.1)	0.1	(0.1, 0.1)	0.1	(0.1, 0.1)	0.1	(0.1, 0.1)	0.1	(0.1, 0.1)	0.1	(0.1, 0.1)	0.312	(0.274, 0.362)	0.392	(0.363, 0.427)	0.442	(0.418, 0.474)	0.483	(0.46, 0.51)	0.52	(0.496, 0.548)	0.555	(0.528, 0.587)	0.591	(0.558, 0.63)	0.631	(0.593, 0.676)	0.679	(0.631, 0.73)	0.752
MEP1A	8.0	mix_3	17.051	(16.24, 18.002)	3.464	(3.238, 3.671)	5.575	(1.6, 8.682)	1.183	(0.291, 2.04)	0.1	(0.1, 0.1)	0.1	(0.1, 0.1)	0.1	(0.1, 0.1)	0.1	(0.1, 0.1)	0.1	(0.1, 0.1)	0.1	(0.1, 0.1)	0.1	(0.1, 0.1)	0.1	(0.1, 0.1)	0.1	(0.1, 0.1)	0.1	(0.1, 0.1)	0.55	(0.494, 0.618)	0.682	(0.647, 0.739)	0.749	(0.716, 0.803)	0.798	(0.762, 0.849)	0.843	(0.796, 0.885)	0.88	(0.834, 0.962)	0.909	(0.862, 0.976)	0.935	(0.891, 0.987)	0.959	(0.92, 0.994)	0.984
MEP1A	8.0	mix_4	12.403	(11.752, 13.008)	3.432	(3.199, 3.71)	1.778	(1.52, 2.049)	1.789	(1.479, 2.154)	0.1	(0.1, 0.1)	0.1	(0.1, 0.1)	0.1	(0.1, 0.1)	0.1	(0.1, 0.1)	0.1	(0.1, 0.1)	0.1	(0.1, 0.1)	0.1	(0.1, 0.1)	0.1	(0.1, 0.1)	0.1	(0.1, 0.1)	0.1	(0.1, 0.1)	0.119	(0.099, 0.141)	0.229	(0.204, 0.256)	0.314	(0.29, 0.342)	0.391	(0.365, 0.419)	0.463	(0.436, 0.492)	0.535	(0.505, 0.567)	0.607	(0.573, 0.642)	0.684	(0.647, 0.722)	0.769	(0.731, 0.808)	0.879
MEP1A	8.0	mix_5	15.672	(15.025, 16.549)	3.442	(3.2, 3.699)	3.507	(2.811, 4.43)	1.342	(0.98, 1.956)	0.1	(0.1, 0.1)	0.1	(0.1, 0.1)	0.1	(0.1, 0.1)	0.1	(0.1, 0.1)	0.1	(0.1, 0.1)	0.1	(0.1, 0.1)	0.1	(0.1, 0.1)	0.1	(0.1, 0.1)	0.1	(0.1, 0.1)	0.1	(0.1, 0.1)	0.37	(0.326, 0.411)	0.516	(0.48, 0.555)	0.605	(0.567, 0.645)	0.674	(0.637, 0.713)	0.731	(0.692, 0.77)	0.782	(0.739, 0.82)	0.829	(0.782, 0.866)	0.874	(0.825, 0.909)	0.918	(0.873, 0.948)	0.965
MYB	1.0	mix_1	4.482	(4.225, 4.741)	2.903	(2.637, 3.162)	4.126	(2.612, 6.451)	16.241	(9.978, 25.31)	0.1	(0.1, 0.1)	0.1	(0.1, 0.1)	0.1	(0.1, 0.1)	0.1	(0.1, 0.1)	0.1	(0.1, 0.1)	0.1	(0.1, 0.1)	0.1	(0.1, 0.1)	0.1	(0.1, 0.1)	0.1	(0.1, 0.1)	0.1	(0.1, 0.1)	0.076	(0.054, 0.099)	0.111	(0.089, 0.131)	0.137	(0.117, 0.154)	0.159	(0.143, 0.173)	0.181	(0.167, 0.196)	0.204	(0.189, 0.221)	0.229	(0.211, 0.251)	0.258	(0.236, 0.286)	0.297	(0.267, 0.333)	0.367
MYB	1.0	mix_2	6.705	(6.34, 7.051)	2.859	(2.553, 3.089)	25.647	(6.949, 99.0)	26.03	(6.62, 98.937)	0.1	(0.1, 0.1)	0.1	(0.1, 0.1)	0.1	(0.1, 0.1)	0.1	(0.1, 0.1)	0.1	(0.1, 0.1)	0.1	(0.1, 0.1)	0.1	(0.1, 0.1)	0.1	(0.1, 0.1)	0.1	(0.1, 0.1)	0.1	(0.1, 0.1)	0.354	(0.281, 0.45)	0.406	(0.352, 0.471)	0.438	(0.4, 0.486)	0.464	(0.431, 0.499)	0.487	(0.456, 0.51)	0.51	(0.478, 0.537)	0.533	(0.495, 0.568)	0.559	(0.508, 0.606)	0.591	(0.525, 0.655)	0.643
MYB	1.0	mix_3	8.858	(8.362, 9.288)	2.905	(2.642, 3.217)	32.607	(5.168, 99.0)	8.486	(1.139, 29.477)	0.1	(0.1, 0.1)	0.1	(0.1, 0.1)	0.1	(0.1, 0.1)	0.1	(0.1, 0.1)	0.1	(0.1, 0.1)	0.1	(0.1, 0.1)	0.1	(0.1, 0.1)	0.1	(0.1, 0.1)	0.1	(0.1, 0.1)	0.1	(0.1, 0.1)	0.638	(0.522, 0.759)	0.709	(0.629, 0.79)	0.747	(0.685, 0.807)	0.775	(0.724, 0.826)	0.799	(0.748, 0.859)	0.82	(0.763, 0.887)	0.841	(0.779, 0.912)	0.862	(0.793, 0.936)	0.884	(0.809, 0.96)	0.915
MYB	1.0	mix_4	6.433	(6.121, 6.775)	2.887	(2.636, 3.252)	2.032	(1.658, 2.679)	2.324	(1.752, 3.313)	0.1	(0.1, 0.1)	0.1	(0.1, 0.1)	0.1	(0.1, 0.1)	0.1	(0.1, 0.1)	0.1	(0.1, 0.1)	0.1	(0.1, 0.1)	0.1	(0.1, 0.1)	0.1	(0.1, 0.1)	0.1	(0.1, 0.1)	0.1	(0.1, 0.1)	0.123	(0.1, 0.155)	0.223	(0.194, 0.254)	0.298	(0.269, 0.327)	0.366	(0.336, 0.396)	0.43	(0.396, 0.464)	0.494	(0.46, 0.531)	0.56	(0.522, 0.599)	0.632	(0.584, 0.676)	0.715	(0.661, 0.763)	0.83
MYB	1.0	mix_5	8.15	(7.741, 8.515)	2.902	(2.693, 3.208)	5.103	(3.24, 9.548)	2.231	(1.245, 3.879)	0.1	(0.1, 0.1)	0.1	(0.1, 0.1)	0.1	(0.1, 0.1)	0.1	(0.1, 0.1)	0.1	(0.1, 0.1)	0.1	(0.1, 0.1)	0.1	(0.1, 0.1)	0.1	(0.1, 0.1)	0.1	(0.1, 0.1)	0.1	(0.1, 0.1)	0.398	(0.335, 0.476)	0.518	(0.468, 0.565)	0.591	(0.545, 0.635)	0.648	(0.606, 0.692)	0.696	(0.647, 0.748)	0.741	(0.689, 0.793)	0.783	(0.729, 0.835)	0.825	(0.768, 0.878)	0.87	(0.813, 0.923)	0.927
MYB	2.0	mix_1	4.707	(4.455, 4.993)	3.164	(2.884, 3.527)	4.1	(2.6, 8.226)	16.015	(9.898, 34.231)	0.1	(0.1, 0.1)	0.1	(0.1, 0.1)	0.1	(0.1, 0.1)	0.1	(0.1, 0.1)	0.1	(0.1, 0.1)	0.1	(0.1, 0.1)	0.1	(0.1, 0.1)	0.1	(0.1, 0.1)	0.1	(0.1, 0.1)	0.1	(0.1, 0.1)	0.075	(0.053, 0.104)	0.111	(0.089, 0.134)	0.137	(0.117, 0.156)	0.16	(0.143, 0.175)	0.182	(0.168, 0.195)	0.205	(0.19, 0.219)	0.231	(0.212, 0.248)	0.26	(0.238, 0.281)	0.3	(0.266, 0.325)	0.37
MYB	2.0	mix_2	7.026	(6.694, 7.354)	3.103	(2.795, 3.377)	19.245	(6.86, 97.582)	19.181	(6.873, 95.881)	0.1	(0.1, 0.1)	0.1	(0.1, 0.1)	0.1	(0.1, 0.1)	0.1	(0.1, 0.1)	0.1	(0.1, 0.1)	0.1	(0.1, 0.1)	0.1	(0.1, 0.1)	0.1	(0.1, 0.1)	0.1	(0.1, 0.1)	0.1	(0.1, 0.1)	0.35	(0.283, 0.441)	0.405	(0.356, 0.467)	0.439	(0.402, 0.482)	0.466	(0.439, 0.502)	0.491	(0.466, 0.523)	0.515	(0.486, 0.547)	0.54	(0.502, 0.578)	0.568	(0.517, 0.615)	0.601	(0.537, 0.655)	0.656
MYB	2.0	mix_3	9.262	(8.785, 9.77)	3.156	(2.866, 3.481)	16.56	(3.407, 99.0)	4.056	(0.593, 23.723)	0.1	(0.1, 0.1)	0.1	(0.1, 0.1)	0.1	(0.1, 0.1)	0.1	(0.1, 0.1)	0.1	(0.1, 0.1)	0.1	(0.1, 0.1)	0.1	(0.1, 0.1)	0.1	(0.1, 0.1)	0.1	(0.1, 0.1)	0.1	(0.1, 0.1)	0.585	(0.484, 0.745)	0.684	(0.624, 0.779)	0.741	(0.691, 0.808)	0.78	(0.728, 0.844)	0.812	(0.759, 0.885)	0.84	(0.79, 0.923)	0.866	(0.812, 0.952)	0.891	(0.826, 0.973)	0.917	(0.841, 0.989)	0.948
MYB	2.0	mix_4	6.727	(6.279, 7.156)	3.199	(2.928, 3.522)	1.956	(1.589, 2.655)	2.192	(1.666, 3.038)	0.1	(0.1, 0.1)	0.1	(0.1, 0.1)	0.1	(0.1, 0.1)	0.1	(0.1, 0.1)	0.1	(0.1, 0.1)	0.1	(0.1, 0.1)	0.1	(0.1, 0.1)	0.1	(0.1, 0.1)	0.1	(0.1, 0.1)	0.1	(0.1, 0.1)	0.12	(0.095, 0.159)	0.221	(0.193, 0.26)	0.299	(0.27, 0.336)	0.368	(0.336, 0.406)	0.435	(0.402, 0.474)	0.501	(0.465, 0.542)	0.568	(0.529, 0.612)	0.641	(0.595, 0.688)	0.726	(0.668, 0.774)	0.841
MYB	2.0	mix_5	8.543	(8.074, 8.925)	3.135	(2.842, 3.47)	4.308	(2.713, 6.729)	1.867	(1.081, 2.954)	0.1	(0.1, 0.1)	0.1	(0.1, 0.1)	0.1	(0.1, 0.1)	0.1	(0.1, 0.1)	0.1	(0.1, 0.1)	0.1	(0.1, 0.1)	0.1	(0.1, 0.1)	0.1	(0.1, 0.1)	0.1	(0.1, 0.1)	0.1	(0.1, 0.1)	0.378	(0.311, 0.45)	0.512	(0.457, 0.567)	0.589	(0.541, 0.635)	0.65	(0.602, 0.691)	0.701	(0.652, 0.749)	0.748	(0.7, 0.797)	0.793	(0.744, 0.845)	0.837	(0.787, 0.891)	0.883	(0.835, 0.934)	0.939
MYB	4.0	mix_1	4.867	(4.542, 5.223)	3.318	(3.016, 3.644)	3.07	(2.147, 5.099)	11.598	(7.798, 18.739)	0.1	(0.1, 0.1)	0.1	(0.1, 0.1)	0.1	(0.1, 0.1)	0.1	(0.1, 0.1)	0.1	(0.1, 0.1)	0.1	(0.1, 0.1)	0.1	(0.1, 0.1)	0.1	(0.1, 0.1)	0.1	(0.1, 0.1)	0.1	(0.1, 0.1)	0.064	(0.048, 0.088)	0.102	(0.084, 0.125)	0.131	(0.113, 0.153)	0.157	(0.141, 0.177)	0.182	(0.169, 0.198)	0.209	(0.194, 0.226)	0.239	(0.222, 0.259)	0.274	(0.253, 0.3)	0.321	(0.291, 0.353)	0.404
MYB	4.0	mix_2	7.252	(6.836, 7.664)	3.335	(3.017, 3.724)	7.266	(4.218, 14.526)	6.955	(3.93, 13.979)	0.1	(0.1, 0.1)	0.1	(0.1, 0.1)	0.1	(0.1, 0.1)	0.1	(0.1, 0.1)	0.1	(0.1, 0.1)	0.1	(0.1, 0.1)	0.1	(0.1, 0.1)	0.1	(0.1, 0.1)	0.1	(0.1, 0.1)	0.1	(0.1, 0.1)	0.293	(0.241, 0.354)	0.37	(0.334, 0.414)	0.419	(0.393, 0.449)	0.459	(0.433, 0.484)	0.495	(0.466, 0.518)	0.531	(0.496, 0.556)	0.567	(0.527, 0.599)	0.606	(0.56, 0.646)	0.654	(0.593, 0.701)	0.729
MYB	4.0	mix_3	9.58	(9.139, 10.021)	3.323	(3.062, 3.659)	4.93	(1.335, 8.399)	1.223	(0.266, 2.266)	0.1	(0.1, 0.1)	0.1	(0.1, 0.1)	0.1	(0.1, 0.1)	0.1	(0.1, 0.1)	0.1	(0.1, 0.1)	0.1	(0.1, 0.1)	0.1	(0.1, 0.1)	0.1	(0.1, 0.1)	0.1	(0.1, 0.1)	0.1	(0.1, 0.1)	0.499	(0.416, 0.612)	0.642	(0.577, 0.728)	0.716	(0.667, 0.794)	0.776	(0.721, 0.844)	0.823	(0.778, 0.95)	0.86	(0.813, 0.965)	0.893	(0.844, 0.977)	0.923	(0.876, 0.987)	0.951	(0.908, 0.995)	0.98
MYB	4.0	mix_4	6.938	(6.499, 7.386)	3.336	(3.074, 3.633)	1.792	(1.427, 2.138)	1.958	(1.514, 2.389)	0.1	(0.1, 0.1)	0.1	(0.1, 0.1)	0.1	(0.1, 0.1)	0.1	(0.1, 0.1)	0.1	(0.1, 0.1)	0.1	(0.1, 0.1)	0.1	(0.1, 0.1)	0.1	(0.1, 0.1)	0.1	(0.1, 0.1)	0.1	(0.1, 0.1)	0.112	(0.084, 0.137)	0.216	(0.183, 0.242)	0.297	(0.259, 0.325)	0.37	(0.328, 0.404)	0.44	(0.394, 0.48)	0.51	(0.462, 0.555)	0.581	(0.532, 0.63)	0.657	(0.609, 0.709)	0.744	(0.695, 0.799)	0.859
MYB	4.0	mix_5	8.85	(8.451, 9.331)	3.334	(3.076, 3.642)	3.369	(2.528, 4.538)	1.395	(0.927, 2.033)	0.1	(0.1, 0.1)	0.1	(0.1, 0.1)	0.1	(0.1, 0.1)	0.1	(0.1, 0.1)	0.1	(0.1, 0.1)	0.1	(0.1, 0.1)	0.1	(0.1, 0.1)	0.1	(0.1, 0.1)	0.1	(0.1, 0.1)	0.1	(0.1, 0.1)	0.348	(0.297, 0.403)	0.493	(0.45, 0.538)	0.584	(0.544, 0.625)	0.654	(0.612, 0.7)	0.713	(0.667, 0.76)	0.766	(0.715, 0.81)	0.816	(0.762, 0.859)	0.862	(0.811, 0.905)	0.909	(0.862, 0.947)	0.96
MYB	8.0	mix_1	4.846	(4.546, 5.111)	3.369	(3.044, 3.704)	2.62	(1.91, 3.943)	9.434	(6.607, 14.571)	0.1	(0.1, 0.1)	0.1	(0.1, 0.1)	0.1	(0.1, 0.1)	0.1	(0.1, 0.1)	0.1	(0.1, 0.1)	0.1	(0.1, 0.1)	0.1	(0.1, 0.1)	0.1	(0.1, 0.1)	0.1	(0.1, 0.1)	0.1	(0.1, 0.1)	0.059	(0.042, 0.081)	0.099	(0.081, 0.12)	0.13	(0.114, 0.149)	0.158	(0.142, 0.175)	0.187	(0.171, 0.203)	0.217	(0.2, 0.234)	0.25	(0.231, 0.273)	0.289	(0.267, 0.32)	0.342	(0.307, 0.383)	0.434
MYB	8.0	mix_2	7.3	(6.889, 7.641)	3.367	(3.08, 3.663)	5.041	(3.3, 7.941)	4.551	(2.826, 7.407)	0.1	(0.1, 0.1)	0.1	(0.1, 0.1)	0.1	(0.1, 0.1)	0.1	(0.1, 0.1)	0.1	(0.1, 0.1)	0.1	(0.1, 0.1)	0.1	(0.1, 0.1)	0.1	(0.1, 0.1)	0.1	(0.1, 0.1)	0.1	(0.1, 0.1)	0.266	(0.212, 0.314)	0.357	(0.312, 0.394)	0.415	(0.38, 0.45)	0.463	(0.429, 0.494)	0.507	(0.475, 0.537)	0.55	(0.517, 0.581)	0.593	(0.555, 0.63)	0.64	(0.599, 0.681)	0.695	(0.648, 0.743)	0.779
MYB	8.0	mix_3	9.603	(9.041, 10.114)	3.358	(3.118, 3.64)	4.017	(1.09, 6.974)	0.939	(0.192, 1.92)	0.1	(0.1, 0.1)	0.1	(0.1, 0.1)	0.1	(0.1, 0.1)	0.1	(0.1, 0.1)	0.1	(0.1, 0.1)	0.1	(0.1, 0.1)	0.1	(0.1, 0.1)	0.1	(0.1, 0.1)	0.1	(0.1, 0.1)	0.1	(0.1, 0.1)	0.481	(0.4, 0.566)	0.646	(0.571, 0.707)	0.734	(0.661, 0.897)	0.794	(0.727, 0.929)	0.842	(0.776, 0.955)	0.88	(0.819, 0.973)	0.913	(0.857, 0.986)	0.942	(0.89, 0.994)	0.966	(0.921, 0.998)	0.988
MYB	8.0	mix_4	7.012	(6.725, 7.441)	3.377	(3.103, 3.678)	1.643	(1.346, 1.995)	1.72	(1.332, 2.282)	0.1	(0.1, 0.1)	0.1	(0.1, 0.1)	0.1	(0.1, 0.1)	0.1	(0.1, 0.1)	0.1	(0.1, 0.1)	0.1	(0.1, 0.1)	0.1	(0.1, 0.1)	0.1	(0.1, 0.1)	0.1	(0.1, 0.1)	0.1	(0.1, 0.1)	0.105	(0.083, 0.129)	0.212	(0.188, 0.237)	0.298	(0.272, 0.324)	0.376	(0.347, 0.404)	0.45	(0.416, 0.487)	0.524	(0.485, 0.563)	0.6	(0.559, 0.64)	0.68	(0.631, 0.723)	0.768	(0.712, 0.814)	0.881
MYB	8.0	mix_5	8.868	(8.319, 9.346)	3.37	(3.024, 3.739)	3.04	(2.237, 4.097)	1.241	(0.788, 1.755)	0.1	(0.1, 0.1)	0.1	(0.1, 0.1)	0.1	(0.1, 0.1)	0.1	(0.1, 0.1)	0.1	(0.1, 0.1)	0.1	(0.1, 0.1)	0.1	(0.1, 0.1)	0.1	(0.1, 0.1)	0.1	(0.1, 0.1)	0.1	(0.1, 0.1)	0.333	(0.282, 0.376)	0.486	(0.437, 0.522)	0.582	(0.533, 0.619)	0.657	(0.606, 0.701)	0.72	(0.666, 0.773)	0.775	(0.721, 0.833)	0.826	(0.771, 0.884)	0.874	(0.823, 0.928)	0.92	(0.877, 0.963)	0.968
PDE6A	1.0	mix_1	7.674	(7.29, 8.056)	3.318	(3.056, 3.678)	4.137	(3.09, 5.886)	16.498	(12.441, 24.983)	0.1	(0.1, 0.1)	0.1	(0.1, 0.1)	0.1	(0.1, 0.1)	0.1	(0.1, 0.1)	0.1	(0.1, 0.1)	0.1	(0.1, 0.1)	0.1	(0.1, 0.1)	0.1	(0.1, 0.1)	0.1	(0.1, 0.1)	0.1	(0.1, 0.1)	0.076	(0.063, 0.095)	0.111	(0.1, 0.126)	0.136	(0.125, 0.149)	0.158	(0.148, 0.169)	0.18	(0.17, 0.19)	0.202	(0.192, 0.213)	0.226	(0.213, 0.239)	0.255	(0.236, 0.27)	0.293	(0.266, 0.312)	0.36
PDE6A	1.0	mix_2	11.417	(10.921, 11.864)	3.318	(3.058, 3.626)	21.244	(9.295, 84.241)	21.43	(9.191, 91.334)	0.1	(0.1, 0.1)	0.1	(0.1, 0.1)	0.1	(0.1, 0.1)	0.1	(0.1, 0.1)	0.1	(0.1, 0.1)	0.1	(0.1, 0.1)	0.1	(0.1, 0.1)	0.1	(0.1, 0.1)	0.1	(0.1, 0.1)	0.1	(0.1, 0.1)	0.361	(0.307, 0.429)	0.411	(0.374, 0.453)	0.442	(0.413, 0.471)	0.467	(0.443, 0.491)	0.489	(0.466, 0.514)	0.511	(0.485, 0.535)	0.533	(0.503, 0.562)	0.558	(0.517, 0.593)	0.589	(0.534, 0.632)	0.639
PDE6A	1.0	mix_3	14.879	(14.002, 15.684)	3.354	(3.091, 3.641)	29.393	(6.825, 99.0)	7.502	(1.636, 26.916)	0.1	(0.1, 0.1)	0.1	(0.1, 0.1)	0.1	(0.1, 0.1)	0.1	(0.1, 0.1)	0.1	(0.1, 0.1)	0.1	(0.1, 0.1)	0.1	(0.1, 0.1)	0.1	(0.1, 0.1)	0.1	(0.1, 0.1)	0.1	(0.1, 0.1)	0.644	(0.562, 0.746)	0.71	(0.662, 0.775)	0.745	(0.713, 0.798)	0.771	(0.743, 0.822)	0.793	(0.762, 0.848)	0.82	(0.78, 0.871)	0.843	(0.796, 0.901)	0.863	(0.808, 0.922)	0.885	(0.823, 0.945)	0.916
PDE6A	1.0	mix_4	10.925	(10.462, 11.397)	3.333	(3.074, 3.654)	2.031	(1.734, 2.4)	2.338	(1.884, 2.964)	0.1	(0.1, 0.1)	0.1	(0.1, 0.1)	0.1	(0.1, 0.1)	0.1	(0.1, 0.1)	0.1	(0.1, 0.1)	0.1	(0.1, 0.1)	0.1	(0.1, 0.1)	0.1	(0.1, 0.1)	0.1	(0.1, 0.1)	0.1	(0.1, 0.1)	0.123	(0.104, 0.144)	0.222	(0.201, 0.246)	0.297	(0.275, 0.321)	0.364	(0.341, 0.391)	0.428	(0.403, 0.459)	0.492	(0.465, 0.524)	0.558	(0.527, 0.593)	0.629	(0.593, 0.666)	0.712	(0.671, 0.751)	0.828
PDE6A	1.0	mix_5	13.741	(13.114, 14.339)	3.316	(2.959, 3.664)	4.779	(3.436, 6.798)	2.059	(1.364, 3.076)	0.1	(0.1, 0.1)	0.1	(0.1, 0.1)	0.1	(0.1, 0.1)	0.1	(0.1, 0.1)	0.1	(0.1, 0.1)	0.1	(0.1, 0.1)	0.1	(0.1, 0.1)	0.1	(0.1, 0.1)	0.1	(0.1, 0.1)	0.1	(0.1, 0.1)	0.395	(0.35, 0.452)	0.518	(0.482, 0.554)	0.592	(0.559, 0.624)	0.649	(0.617, 0.686)	0.699	(0.667, 0.739)	0.744	(0.711, 0.788)	0.786	(0.752, 0.832)	0.829	(0.795, 0.875)	0.875	(0.838, 0.918)	0.932
PDE6A	2.0	mix_1	8.21	(7.834, 8.608)	3.617	(3.324, 3.934)	3.665	(2.63, 5.118)	14.329	(10.259, 20.093)	0.1	(0.1, 0.1)	0.1	(0.1, 0.1)	0.1	(0.1, 0.1)	0.1	(0.1, 0.1)	0.1	(0.1, 0.1)	0.1	(0.1, 0.1)	0.1	(0.1, 0.1)	0.1	(0.1, 0.1)	0.1	(0.1, 0.1)	0.1	(0.1, 0.1)	0.072	(0.056, 0.09)	0.108	(0.093, 0.125)	0.134	(0.12, 0.15)	0.158	(0.145, 0.172)	0.181	(0.17, 0.194)	0.204	(0.193, 0.218)	0.231	(0.218, 0.243)	0.261	(0.245, 0.277)	0.302	(0.28, 0.323)	0.375
PDE6A	2.0	mix_2	12.158	(11.547, 12.755)	3.594	(3.337, 3.854)	12.855	(7.774, 21.588)	12.563	(7.502, 20.882)	0.1	(0.1, 0.1)	0.1	(0.1, 0.1)	0.1	(0.1, 0.1)	0.1	(0.1, 0.1)	0.1	(0.1, 0.1)	0.1	(0.1, 0.1)	0.1	(0.1, 0.1)	0.1	(0.1, 0.1)	0.1	(0.1, 0.1)	0.1	(0.1, 0.1)	0.341	(0.297, 0.387)	0.401	(0.366, 0.431)	0.437	(0.411, 0.46)	0.467	(0.444, 0.487)	0.494	(0.471, 0.513)	0.519	(0.494, 0.54)	0.546	(0.517, 0.57)	0.576	(0.54, 0.606)	0.612	(0.57, 0.649)	0.671
PDE6A	2.0	mix_3	15.864	(14.038, 16.568)	3.614	(3.296, 3.91)	11.009	(0.073, 33.645)	2.725	(0.008, 8.809)	0.1	(0.1, 0.1)	0.1	(0.1, 0.1)	0.1	(0.1, 0.1)	0.1	(0.1, 0.1)	0.1	(0.1, 0.1)	0.1	(0.1, 0.1)	0.1	(0.1, 0.1)	0.1	(0.1, 0.1)	0.1	(0.1, 0.1)	0.1	(0.1, 0.1)	0.581	(0.241, 0.698)	0.681	(0.3, 1.0)	0.728	(0.327, 1.0)	0.776	(0.708, 1.0)	0.819	(0.769, 1.0)	0.848	(0.796, 1.0)	0.872	(0.818, 1.0)	0.895	(0.835, 1.0)	0.92	(0.855, 1.0)	0.952
PDE6A	2.0	mix_4	11.668	(11.154, 12.387)	3.65	(3.321, 3.983)	1.969	(1.663, 2.402)	2.187	(1.735, 2.828)	0.1	(0.1, 0.1)	0.1	(0.1, 0.1)	0.1	(0.1, 0.1)	0.1	(0.1, 0.1)	0.1	(0.1, 0.1)	0.1	(0.1, 0.1)	0.1	(0.1, 0.1)	0.1	(0.1, 0.1)	0.1	(0.1, 0.1)	0.1	(0.1, 0.1)	0.122	(0.103, 0.146)	0.224	(0.204, 0.248)	0.302	(0.28, 0.321)	0.371	(0.347, 0.394)	0.438	(0.406, 0.465)	0.503	(0.465, 0.538)	0.571	(0.527, 0.608)	0.643	(0.593, 0.685)	0.727	(0.673, 0.772)	0.841
PDE6A	2.0	mix_5	14.813	(14.064, 15.571)	3.603	(3.361, 3.958)	4.381	(3.239, 5.965)	1.888	(1.251, 2.677)	0.1	(0.1, 0.1)	0.1	(0.1, 0.1)	0.1	(0.1, 0.1)	0.1	(0.1, 0.1)	0.1	(0.1, 0.1)	0.1	(0.1, 0.1)	0.1	(0.1, 0.1)	0.1	(0.1, 0.1)	0.1	(0.1, 0.1)	0.1	(0.1, 0.1)	0.383	(0.336, 0.425)	0.51	(0.473, 0.539)	0.587	(0.557, 0.619)	0.648	(0.619, 0.681)	0.699	(0.668, 0.736)	0.746	(0.711, 0.784)	0.791	(0.752, 0.829)	0.835	(0.795, 0.872)	0.881	(0.843, 0.917)	0.938
PDE6A	4.0	mix_1	8.46	(8.086, 8.859)	3.759	(3.398, 4.112)	3.21	(2.631, 4.172)	11.954	(9.476, 15.396)	0.1	(0.1, 0.1)	0.1	(0.1, 0.1)	0.1	(0.1, 0.1)	0.1	(0.1, 0.1)	0.1	(0.1, 0.1)	0.1	(0.1, 0.1)	0.1	(0.1, 0.1)	0.1	(0.1, 0.1)	0.1	(0.1, 0.1)	0.1	(0.1, 0.1)	0.068	(0.057, 0.083)	0.107	(0.094, 0.121)	0.135	(0.121, 0.149)	0.161	(0.148, 0.176)	0.186	(0.174, 0.2)	0.212	(0.2, 0.226)	0.241	(0.224, 0.256)	0.275	(0.255, 0.293)	0.32	(0.297, 0.344)	0.4
PDE6A	4.0	mix_2	12.681	(12.039, 13.293)	3.824	(3.48, 4.142)	7.822	(5.83, 11.654)	7.396	(5.287, 11.391)	0.1	(0.1, 0.1)	0.1	(0.1, 0.1)	0.1	(0.1, 0.1)	0.1	(0.1, 0.1)	0.1	(0.1, 0.1)	0.1	(0.1, 0.1)	0.1	(0.1, 0.1)	0.1	(0.1, 0.1)	0.1	(0.1, 0.1)	0.1	(0.1, 0.1)	0.306	(0.277, 0.342)	0.38	(0.354, 0.404)	0.427	(0.404, 0.446)	0.465	(0.443, 0.484)	0.499	(0.477, 0.52)	0.532	(0.512, 0.555)	0.567	(0.539, 0.593)	0.604	(0.572, 0.634)	0.65	(0.612, 0.684)	0.721
PDE6A	4.0	mix_3	16.593	(15.873, 17.432)	3.772	(3.439, 4.086)	5.457	(1.943, 8.128)	1.266	(0.303, 2.181)	0.1	(0.1, 0.1)	0.1	(0.1, 0.1)	0.1	(0.1, 0.1)	0.1	(0.1, 0.1)	0.1	(0.1, 0.1)	0.1	(0.1, 0.1)	0.1	(0.1, 0.1)	0.1	(0.1, 0.1)	0.1	(0.1, 0.1)	0.1	(0.1, 0.1)	0.538	(0.486, 0.599)	0.674	(0.621, 0.869)	0.742	(0.69, 0.905)	0.792	(0.737, 0.932)	0.832	(0.779, 0.952)	0.867	(0.816, 0.967)	0.897	(0.85, 0.979)	0.926	(0.88, 0.988)	0.952	(0.912, 0.995)	0.98
PDE6A	4.0	mix_4	12.173	(11.581, 12.629)	3.811	(3.497, 4.111)	1.846	(1.607, 2.159)	1.996	(1.641, 2.412)	0.1	(0.1, 0.1)	0.1	(0.1, 0.1)	0.1	(0.1, 0.1)	0.1	(0.1, 0.1)	0.1	(0.1, 0.1)	0.1	(0.1, 0.1)	0.1	(0.1, 0.1)	0.1	(0.1, 0.1)	0.1	(0.1, 0.1)	0.1	(0.1, 0.1)	0.117	(0.1, 0.136)	0.221	(0.202, 0.246)	0.302	(0.282, 0.326)	0.374	(0.35, 0.4)	0.444	(0.414, 0.474)	0.512	(0.479, 0.544)	0.582	(0.547, 0.616)	0.657	(0.618, 0.695)	0.743	(0.701, 0.78)	0.857
PDE6A	4.0	mix_5	15.344	(14.546, 16.229)	3.788	(3.453, 4.199)	3.496	(2.741, 4.293)	1.438	(1.02, 1.849)	0.1	(0.1, 0.1)	0.1	(0.1, 0.1)	0.1	(0.1, 0.1)	0.1	(0.1, 0.1)	0.1	(0.1, 0.1)	0.1	(0.1, 0.1)	0.1	(0.1, 0.1)	0.1	(0.1, 0.1)	0.1	(0.1, 0.1)	0.1	(0.1, 0.1)	0.356	(0.319, 0.394)	0.5	(0.471, 0.533)	0.588	(0.559, 0.622)	0.656	(0.625, 0.698)	0.714	(0.679, 0.761)	0.766	(0.731, 0.815)	0.814	(0.779, 0.863)	0.861	(0.826, 0.907)	0.907	(0.876, 0.946)	0.959
PDE6A	8.0	mix_1	8.337	(7.934, 8.766)	3.803	(3.45, 4.097)	2.723	(2.223, 3.426)	9.322	(7.339, 12.444)	0.1	(0.1, 0.1)	0.1	(0.1, 0.1)	0.1	(0.1, 0.1)	0.1	(0.1, 0.1)	0.1	(0.1, 0.1)	0.1	(0.1, 0.1)	0.1	(0.1, 0.1)	0.1	(0.1, 0.1)	0.1	(0.1, 0.1)	0.1	(0.1, 0.1)	0.064	(0.054, 0.078)	0.106	(0.096, 0.119)	0.138	(0.128, 0.15)	0.167	(0.158, 0.178)	0.196	(0.186, 0.207)	0.226	(0.217, 0.239)	0.26	(0.247, 0.275)	0.299	(0.279, 0.317)	0.351	(0.322, 0.373)	0.443
PDE6A	8.0	mix_2	12.63	(12.091, 13.139)	3.871	(3.547, 4.17)	6.028	(4.605, 8.179)	5.205	(3.744, 7.313)	0.1	(0.1, 0.1)	0.1	(0.1, 0.1)	0.1	(0.1, 0.1)	0.1	(0.1, 0.1)	0.1	(0.1, 0.1)	0.1	(0.1, 0.1)	0.1	(0.1, 0.1)	0.1	(0.1, 0.1)	0.1	(0.1, 0.1)	0.1	(0.1, 0.1)	0.297	(0.272, 0.325)	0.382	(0.361, 0.406)	0.437	(0.417, 0.46)	0.481	(0.461, 0.503)	0.521	(0.5, 0.546)	0.56	(0.537, 0.588)	0.599	(0.572, 0.633)	0.642	(0.609, 0.682)	0.693	(0.652, 0.738)	0.771
PDE6A	8.0	mix_3	16.658	(15.979, 17.586)	3.789	(3.427, 4.11)	4.719	(1.757, 7.388)	1.008	(0.277, 1.766)	0.1	(0.1, 0.1)	0.1	(0.1, 0.1)	0.1	(0.1, 0.1)	0.1	(0.1, 0.1)	0.1	(0.1, 0.1)	0.1	(0.1, 0.1)	0.1	(0.1, 0.1)	0.1	(0.1, 0.1)	0.1	(0.1, 0.1)	0.1	(0.1, 0.1)	0.53	(0.477, 0.601)	0.679	(0.622, 0.874)	0.754	(0.702, 0.916)	0.807	(0.759, 0.94)	0.849	(0.804, 0.957)	0.885	(0.84, 0.97)	0.915	(0.872, 0.982)	0.942	(0.904, 0.99)	0.966	(0.935, 0.996)	0.988
PDE6A	8.0	mix_4	12.088	(11.493, 12.625)	3.8	(3.419, 4.193)	1.73	(1.515, 1.963)	1.733	(1.396, 2.072)	0.1	(0.1, 0.1)	0.1	(0.1, 0.1)	0.1	(0.1, 0.1)	0.1	(0.1, 0.1)	0.1	(0.1, 0.1)	0.1	(0.1, 0.1)	0.1	(0.1, 0.1)	0.1	(0.1, 0.1)	0.1	(0.1, 0.1)	0.1	(0.1, 0.1)	0.116	(0.096, 0.137)	0.226	(0.204, 0.25)	0.313	(0.291, 0.339)	0.39	(0.363, 0.415)	0.464	(0.433, 0.493)	0.537	(0.5, 0.57)	0.61	(0.569, 0.647)	0.688	(0.644, 0.729)	0.774	(0.73, 0.817)	0.884
PDE6A	8.0	mix_5	15.349	(14.642, 16.163)	3.817	(3.473, 4.139)	3.363	(2.646, 4.358)	1.299	(0.889, 1.857)	0.1	(0.1, 0.1)	0.1	(0.1, 0.1)	0.1	(0.1, 0.1)	0.1	(0.1, 0.1)	0.1	(0.1, 0.1)	0.1	(0.1, 0.1)	0.1	(0.1, 0.1)	0.1	(0.1, 0.1)	0.1	(0.1, 0.1)	0.1	(0.1, 0.1)	0.361	(0.322, 0.402)	0.509	(0.477, 0.543)	0.6	(0.571, 0.634)	0.671	(0.64, 0.706)	0.73	(0.693, 0.768)	0.782	(0.743, 0.826)	0.83	(0.789, 0.874)	0.875	(0.834, 0.916)	0.92	(0.881, 0.953)	0.967
SEMA3D	1.0	mix_1	6.56	(6.166, 6.888)	2.913	(2.638, 3.165)	4.117	(2.715, 6.781)	16.474	(10.644, 27.963)	0.1	(0.1, 0.1)	0.1	(0.1, 0.1)	0.1	(0.1, 0.1)	0.1	(0.1, 0.1)	0.1	(0.1, 0.1)	0.1	(0.1, 0.1)	0.1	(0.1, 0.1)	0.1	(0.1, 0.1)	0.1	(0.1, 0.1)	0.1	(0.1, 0.1)	0.075	(0.056, 0.097)	0.11	(0.093, 0.13)	0.135	(0.12, 0.152)	0.157	(0.144, 0.17)	0.179	(0.166, 0.191)	0.201	(0.187, 0.213)	0.226	(0.211, 0.239)	0.255	(0.235, 0.271)	0.293	(0.264, 0.315)	0.361
SEMA3D	1.0	mix_2	9.783	(9.442, 10.295)	2.916	(2.632, 3.189)	24.181	(8.657, 99.0)	24.293	(8.784, 97.369)	0.1	(0.1, 0.1)	0.1	(0.1, 0.1)	0.1	(0.1, 0.1)	0.1	(0.1, 0.1)	0.1	(0.1, 0.1)	0.1	(0.1, 0.1)	0.1	(0.1, 0.1)	0.1	(0.1, 0.1)	0.1	(0.1, 0.1)	0.1	(0.1, 0.1)	0.365	(0.311, 0.45)	0.414	(0.376, 0.472)	0.444	(0.413, 0.486)	0.468	(0.443, 0.502)	0.489	(0.468, 0.524)	0.51	(0.484, 0.55)	0.532	(0.498, 0.574)	0.556	(0.513, 0.604)	0.586	(0.532, 0.641)	0.634
SEMA3D	1.0	mix_3	12.951	(12.181, 13.602)	2.926	(2.692, 3.17)	30.071	(0.029, 99.0)	7.541	(0.006, 25.916)	0.1	(0.1, 0.1)	0.1	(0.1, 0.1)	0.1	(0.1, 0.1)	0.1	(0.1, 0.1)	0.1	(0.1, 0.1)	0.1	(0.1, 0.1)	0.1	(0.1, 0.1)	0.1	(0.1, 0.1)	0.1	(0.1, 0.1)	0.1	(0.1, 0.1)	0.625	(0.0, 0.757)	0.712	(0.613, 1.0)	0.751	(0.698, 1.0)	0.781	(0.732, 1.0)	0.805	(0.758, 1.0)	0.83	(0.775, 1.0)	0.851	(0.793, 1.0)	0.869	(0.807, 1.0)	0.89	(0.823, 1.0)	0.918
SEMA3D	1.0	mix_4	9.455	(8.983, 9.995)	2.913	(2.597, 3.167)	2.07	(1.703, 2.515)	2.381	(1.94, 3.093)	0.1	(0.1, 0.1)	0.1	(0.1, 0.1)	0.1	(0.1, 0.1)	0.1	(0.1, 0.1)	0.1	(0.1, 0.1)	0.1	(0.1, 0.1)	0.1	(0.1, 0.1)	0.1	(0.1, 0.1)	0.1	(0.1, 0.1)	0.1	(0.1, 0.1)	0.125	(0.101, 0.149)	0.224	(0.2, 0.248)	0.299	(0.278, 0.321)	0.365	(0.343, 0.387)	0.429	(0.406, 0.453)	0.492	(0.465, 0.517)	0.557	(0.524, 0.586)	0.627	(0.587, 0.661)	0.71	(0.663, 0.747)	0.825
SEMA3D	1.0	mix_5	11.953	(11.37, 12.47)	2.903	(2.66, 3.17)	5.101	(3.647, 7.902)	2.224	(1.472, 3.872)	0.1	(0.1, 0.1)	0.1	(0.1, 0.1)	0.1	(0.1, 0.1)	0.1	(0.1, 0.1)	0.1	(0.1, 0.1)	0.1	(0.1, 0.1)	0.1	(0.1, 0.1)	0.1	(0.1, 0.1)	0.1	(0.1, 0.1)	0.1	(0.1, 0.1)	0.401	(0.348, 0.457)	0.52	(0.478, 0.566)	0.591	(0.55, 0.631)	0.647	(0.609, 0.682)	0.695	(0.65, 0.731)	0.739	(0.689, 0.779)	0.781	(0.73, 0.823)	0.823	(0.773, 0.867)	0.868	(0.815, 0.911)	0.926
SEMA3D	2.0	mix_1	6.885	(6.502, 7.178)	3.133	(2.806, 3.47)	3.725	(2.817, 5.061)	14.699	(11.176, 21.09)	0.1	(0.1, 0.1)	0.1	(0.1, 0.1)	0.1	(0.1, 0.1)	0.1	(0.1, 0.1)	0.1	(0.1, 0.1)	0.1	(0.1, 0.1)	0.1	(0.1, 0.1)	0.1	(0.1, 0.1)	0.1	(0.1, 0.1)	0.1	(0.1, 0.1)	0.072	(0.058, 0.089)	0.108	(0.094, 0.124)	0.134	(0.12, 0.146)	0.157	(0.144, 0.17)	0.18	(0.166, 0.194)	0.203	(0.19, 0.218)	0.229	(0.215, 0.247)	0.259	(0.243, 0.28)	0.299	(0.276, 0.324)	0.371
SEMA3D	2.0	mix_2	10.332	(9.885, 11.015)	3.169	(2.839, 3.413)	14.903	(7.732, 29.507)	14.778	(7.422, 29.499)	0.1	(0.1, 0.1)	0.1	(0.1, 0.1)	0.1	(0.1, 0.1)	0.1	(0.1, 0.1)	0.1	(0.1, 0.1)	0.1	(0.1, 0.1)	0.1	(0.1, 0.1)	0.1	(0.1, 0.1)	0.1	(0.1, 0.1)	0.1	(0.1, 0.1)	0.343	(0.298, 0.411)	0.401	(0.366, 0.45)	0.436	(0.409, 0.474)	0.465	(0.442, 0.496)	0.491	(0.467, 0.519)	0.516	(0.488, 0.545)	0.542	(0.51, 0.575)	0.571	(0.527, 0.611)	0.606	(0.551, 0.654)	0.663
SEMA3D	2.0	mix_3	13.628	(12.703, 14.418)	3.143	(2.888, 3.435)	10.487	(1.938, 25.286)	2.609	(0.349, 6.501)	0.1	(0.1, 0.1)	0.1	(0.1, 0.1)	0.1	(0.1, 0.1)	0.1	(0.1, 0.1)	0.1	(0.1, 0.1)	0.1	(0.1, 0.1)	0.1	(0.1, 0.1)	0.1	(0.1, 0.1)	0.1	(0.1, 0.1)	0.1	(0.1, 0.1)	0.587	(0.503, 0.691)	0.685	(0.624, 0.764)	0.735	(0.689, 0.803)	0.773	(0.725, 0.845)	0.81	(0.753, 0.881)	0.841	(0.782, 0.958)	0.867	(0.803, 0.972)	0.892	(0.829, 0.983)	0.918	(0.859, 0.992)	0.951
SEMA3D	2.0	mix_4	9.923	(9.385, 10.436)	3.131	(2.84, 3.397)	1.958	(1.658, 2.302)	2.188	(1.719, 2.674)	0.1	(0.1, 0.1)	0.1	(0.1, 0.1)	0.1	(0.1, 0.1)	0.1	(0.1, 0.1)	0.1	(0.1, 0.1)	0.1	(0.1, 0.1)	0.1	(0.1, 0.1)	0.1	(0.1, 0.1)	0.1	(0.1, 0.1)	0.1	(0.1, 0.1)	0.121	(0.1, 0.144)	0.223	(0.197, 0.247)	0.301	(0.275, 0.33)	0.37	(0.347, 0.406)	0.436	(0.41, 0.476)	0.502	(0.469, 0.546)	0.569	(0.532, 0.617)	0.642	(0.602, 0.692)	0.726	(0.681, 0.778)	0.841
SEMA3D	2.0	mix_5	12.588	(11.892, 13.423)	3.167	(2.952, 3.484)	4.426	(3.447, 5.636)	1.881	(1.31, 2.631)	0.1	(0.1, 0.1)	0.1	(0.1, 0.1)	0.1	(0.1, 0.1)	0.1	(0.1, 0.1)	0.1	(0.1, 0.1)	0.1	(0.1, 0.1)	0.1	(0.1, 0.1)	0.1	(0.1, 0.1)	0.1	(0.1, 0.1)	0.1	(0.1, 0.1)	0.387	(0.342, 0.422)	0.514	(0.475, 0.55)	0.591	(0.559, 0.629)	0.651	(0.619, 0.69)	0.702	(0.67, 0.743)	0.749	(0.713, 0.792)	0.793	(0.756, 0.836)	0.837	(0.797, 0.878)	0.883	(0.843, 0.92)	0.939
SEMA3D	4.0	mix_1	7.083	(6.732, 7.439)	3.297	(3.014, 3.675)	3.22	(2.497, 4.334)	12.149	(8.916, 16.453)	0.1	(0.1, 0.1)	0.1	(0.1, 0.1)	0.1	(0.1, 0.1)	0.1	(0.1, 0.1)	0.1	(0.1, 0.1)	0.1	(0.1, 0.1)	0.1	(0.1, 0.1)	0.1	(0.1, 0.1)	0.1	(0.1, 0.1)	0.1	(0.1, 0.1)	0.068	(0.053, 0.087)	0.106	(0.091, 0.124)	0.134	(0.12, 0.15)	0.159	(0.146, 0.175)	0.184	(0.17, 0.202)	0.21	(0.194, 0.23)	0.239	(0.219, 0.258)	0.272	(0.25, 0.293)	0.317	(0.29, 0.344)	0.397
SEMA3D	4.0	mix_2	10.598	(10.084, 11.145)	3.349	(3.022, 3.75)	8.077	(5.353, 13.443)	7.726	(4.885, 13.381)	0.1	(0.1, 0.1)	0.1	(0.1, 0.1)	0.1	(0.1, 0.1)	0.1	(0.1, 0.1)	0.1	(0.1, 0.1)	0.1	(0.1, 0.1)	0.1	(0.1, 0.1)	0.1	(0.1, 0.1)	0.1	(0.1, 0.1)	0.1	(0.1, 0.1)	0.306	(0.267, 0.357)	0.379	(0.348, 0.413)	0.425	(0.4, 0.45)	0.463	(0.439, 0.489)	0.497	(0.473, 0.527)	0.53	(0.505, 0.565)	0.564	(0.535, 0.602)	0.601	(0.565, 0.644)	0.646	(0.599, 0.694)	0.717
SEMA3D	4.0	mix_3	13.946	(11.109, 14.91)	3.311	(3.006, 3.55)	6.402	(0.021, 11.666)	1.54	(0.007, 2.902)	0.1	(0.1, 0.1)	0.1	(0.1, 0.1)	0.1	(0.1, 0.1)	0.1	(0.1, 0.1)	0.1	(0.1, 0.1)	0.1	(0.1, 0.1)	0.1	(0.1, 0.1)	0.1	(0.1, 0.1)	0.1	(0.1, 0.1)	0.1	(0.1, 0.1)	0.51	(0.0, 0.618)	0.639	(0.264, 0.714)	0.713	(0.314, 0.776)	0.761	(0.343, 0.827)	0.8	(0.363, 0.873)	0.85	(0.709, 0.909)	0.893	(0.837, 1.0)	0.921	(0.867, 1.0)	0.947	(0.899, 1.0)	0.975
SEMA3D	4.0	mix_4	10.255	(9.7, 10.862)	3.273	(2.993, 3.569)	1.854	(1.603, 2.231)	2.04	(1.63, 2.635)	0.1	(0.1, 0.1)	0.1	(0.1, 0.1)	0.1	(0.1, 0.1)	0.1	(0.1, 0.1)	0.1	(0.1, 0.1)	0.1	(0.1, 0.1)	0.1	(0.1, 0.1)	0.1	(0.1, 0.1)	0.1	(0.1, 0.1)	0.1	(0.1, 0.1)	0.116	(0.098, 0.141)	0.219	(0.197, 0.246)	0.299	(0.274, 0.325)	0.371	(0.342, 0.401)	0.439	(0.407, 0.471)	0.507	(0.468, 0.541)	0.577	(0.53, 0.615)	0.652	(0.6, 0.693)	0.737	(0.681, 0.78)	0.853
SEMA3D	4.0	mix_5	12.976	(12.244, 13.7)	3.304	(3.037, 3.538)	3.685	(2.848, 4.835)	1.557	(1.023, 2.172)	0.1	(0.1, 0.1)	0.1	(0.1, 0.1)	0.1	(0.1, 0.1)	0.1	(0.1, 0.1)	0.1	(0.1, 0.1)	0.1	(0.1, 0.1)	0.1	(0.1, 0.1)	0.1	(0.1, 0.1)	0.1	(0.1, 0.1)	0.1	(0.1, 0.1)	0.356	(0.317, 0.412)	0.499	(0.455, 0.546)	0.593	(0.548, 0.645)	0.658	(0.611, 0.709)	0.712	(0.667, 0.763)	0.762	(0.716, 0.813)	0.808	(0.764, 0.859)	0.853	(0.81, 0.901)	0.899	(0.858, 0.942)	0.952
SEMA3D	8.0	mix_1	6.994	(6.574, 7.327)	3.333	(3.02, 3.687)	2.657	(2.016, 3.314)	9.306	(6.65, 11.752)	0.1	(0.1, 0.1)	0.1	(0.1, 0.1)	0.1	(0.1, 0.1)	0.1	(0.1, 0.1)	0.1	(0.1, 0.1)	0.1	(0.1, 0.1)	0.1	(0.1, 0.1)	0.1	(0.1, 0.1)	0.1	(0.1, 0.1)	0.1	(0.1, 0.1)	0.062	(0.049, 0.075)	0.103	(0.088, 0.116)	0.134	(0.119, 0.147)	0.163	(0.148, 0.177)	0.192	(0.178, 0.208)	0.222	(0.207, 0.239)	0.255	(0.24, 0.275)	0.295	(0.275, 0.321)	0.347	(0.321, 0.382)	0.439
SEMA3D	8.0	mix_2	10.601	(10.069, 11.169)	3.383	(3.123, 3.691)	6.183	(3.984, 9.139)	5.547	(3.464, 8.442)	0.1	(0.1, 0.1)	0.1	(0.1, 0.1)	0.1	(0.1, 0.1)	0.1	(0.1, 0.1)	0.1	(0.1, 0.1)	0.1	(0.1, 0.1)	0.1	(0.1, 0.1)	0.1	(0.1, 0.1)	0.1	(0.1, 0.1)	0.1	(0.1, 0.1)	0.291	(0.248, 0.33)	0.375	(0.341, 0.404)	0.428	(0.396, 0.455)	0.471	(0.441, 0.5)	0.511	(0.483, 0.541)	0.549	(0.521, 0.581)	0.588	(0.557, 0.625)	0.63	(0.595, 0.673)	0.681	(0.641, 0.733)	0.759
SEMA3D	8.0	mix_3	14.083	(13.164, 14.869)	3.349	(3.104, 3.591)	4.795	(0.129, 8.607)	1.098	(0.007, 2.219)	0.1	(0.1, 0.1)	0.1	(0.1, 0.1)	0.1	(0.1, 0.1)	0.1	(0.1, 0.1)	0.1	(0.1, 0.1)	0.1	(0.1, 0.1)	0.1	(0.1, 0.1)	0.1	(0.1, 0.1)	0.1	(0.1, 0.1)	0.1	(0.1, 0.1)	0.513	(0.451, 0.596)	0.659	(0.602, 0.994)	0.735	(0.677, 1.0)	0.791	(0.742, 1.0)	0.838	(0.783, 1.0)	0.877	(0.823, 1.0)	0.907	(0.855, 1.0)	0.935	(0.882, 1.0)	0.96	(0.914, 1.0)	0.984
SEMA3D	8.0	mix_4	10.149	(9.63, 10.612)	3.323	(2.984, 3.652)	1.735	(1.476, 2.023)	1.781	(1.426, 2.121)	0.1	(0.1, 0.1)	0.1	(0.1, 0.1)	0.1	(0.1, 0.1)	0.1	(0.1, 0.1)	0.1	(0.1, 0.1)	0.1	(0.1, 0.1)	0.1	(0.1, 0.1)	0.1	(0.1, 0.1)	0.1	(0.1, 0.1)	0.1	(0.1, 0.1)	0.114	(0.095, 0.137)	0.222	(0.197, 0.248)	0.307	(0.281, 0.332)	0.384	(0.355, 0.412)	0.457	(0.424, 0.487)	0.529	(0.492, 0.563)	0.602	(0.562, 0.642)	0.68	(0.637, 0.723)	0.766	(0.724, 0.81)	0.878
SEMA3D	8.0	mix_5	12.942	(12.322, 13.703)	3.324	(3.051, 3.571)	3.25	(2.404, 4.181)	1.296	(0.926, 1.747)	0.1	(0.1, 0.1)	0.1	(0.1, 0.1)	0.1	(0.1, 0.1)	0.1	(0.1, 0.1)	0.1	(0.1, 0.1)	0.1	(0.1, 0.1)	0.1	(0.1, 0.1)	0.1	(0.1, 0.1)	0.1	(0.1, 0.1)	0.1	(0.1, 0.1)	0.349	(0.301, 0.398)	0.504	(0.462, 0.546)	0.6	(0.561, 0.656)	0.669	(0.633, 0.725)	0.727	(0.69, 0.782)	0.779	(0.742, 0.83)	0.827	(0.788, 0.873)	0.873	(0.836, 0.913)	0.918	(0.886, 0.95)	0.965
STRIP1	1.0	mix_1	7.079	(6.705, 7.369)	3.379	(2.961, 3.777)	4.081	(3.014, 5.983)	16.225	(11.285, 24.106)	0.1	(0.1, 0.1)	0.1	(0.1, 0.1)	0.1	(0.1, 0.1)	0.1	(0.1, 0.1)	0.1	(0.1, 0.1)	0.1	(0.1, 0.1)	0.1	(0.1, 0.1)	0.1	(0.1, 0.1)	0.1	(0.1, 0.1)	0.1	(0.1, 0.1)	0.076	(0.064, 0.093)	0.111	(0.1, 0.127)	0.136	(0.125, 0.15)	0.158	(0.148, 0.17)	0.18	(0.17, 0.191)	0.202	(0.192, 0.214)	0.227	(0.215, 0.24)	0.256	(0.241, 0.272)	0.294	(0.271, 0.316)	0.362
STRIP1	1.0	mix_2	10.306	(9.857, 10.701)	3.357	(2.991, 3.787)	20.815	(9.471, 52.771)	20.888	(8.987, 53.828)	0.1	(0.1, 0.1)	0.1	(0.1, 0.1)	0.1	(0.1, 0.1)	0.1	(0.1, 0.1)	0.1	(0.1, 0.1)	0.1	(0.1, 0.1)	0.1	(0.1, 0.1)	0.1	(0.1, 0.1)	0.1	(0.1, 0.1)	0.1	(0.1, 0.1)	0.361	(0.312, 0.426)	0.411	(0.375, 0.456)	0.442	(0.414, 0.476)	0.467	(0.443, 0.495)	0.489	(0.466, 0.515)	0.511	(0.49, 0.54)	0.533	(0.509, 0.567)	0.558	(0.524, 0.599)	0.589	(0.54, 0.639)	0.639
STRIP1	1.0	mix_3	13.533	(12.729, 14.176)	3.398	(3.113, 3.671)	29.46	(0.073, 99.0)	7.526	(0.007, 26.471)	0.1	(0.1, 0.1)	0.1	(0.1, 0.1)	0.1	(0.1, 0.1)	0.1	(0.1, 0.1)	0.1	(0.1, 0.1)	0.1	(0.1, 0.1)	0.1	(0.1, 0.1)	0.1	(0.1, 0.1)	0.1	(0.1, 0.1)	0.1	(0.1, 0.1)	0.626	(0.244, 0.756)	0.698	(0.61, 0.789)	0.743	(0.7, 0.806)	0.773	(0.738, 0.913)	0.802	(0.762, 0.926)	0.826	(0.777, 1.0)	0.845	(0.788, 1.0)	0.865	(0.801, 1.0)	0.887	(0.819, 1.0)	0.917
STRIP1	1.0	mix_4	9.886	(9.366, 10.48)	3.354	(3.045, 3.663)	2.078	(1.764, 2.463)	2.37	(1.962, 2.919)	0.1	(0.1, 0.1)	0.1	(0.1, 0.1)	0.1	(0.1, 0.1)	0.1	(0.1, 0.1)	0.1	(0.1, 0.1)	0.1	(0.1, 0.1)	0.1	(0.1, 0.1)	0.1	(0.1, 0.1)	0.1	(0.1, 0.1)	0.1	(0.1, 0.1)	0.127	(0.107, 0.15)	0.226	(0.204, 0.253)	0.301	(0.275, 0.329)	0.368	(0.339, 0.393)	0.431	(0.402, 0.459)	0.494	(0.46, 0.525)	0.559	(0.522, 0.594)	0.63	(0.591, 0.667)	0.712	(0.673, 0.748)	0.827
STRIP1	1.0	mix_5	12.522	(11.841, 13.174)	3.423	(3.031, 3.724)	4.867	(3.605, 7.151)	2.105	(1.471, 3.137)	0.1	(0.1, 0.1)	0.1	(0.1, 0.1)	0.1	(0.1, 0.1)	0.1	(0.1, 0.1)	0.1	(0.1, 0.1)	0.1	(0.1, 0.1)	0.1	(0.1, 0.1)	0.1	(0.1, 0.1)	0.1	(0.1, 0.1)	0.1	(0.1, 0.1)	0.399	(0.357, 0.447)	0.524	(0.488, 0.559)	0.596	(0.563, 0.627)	0.652	(0.618, 0.687)	0.7	(0.661, 0.735)	0.744	(0.703, 0.78)	0.786	(0.745, 0.822)	0.828	(0.786, 0.864)	0.873	(0.832, 0.907)	0.93
STRIP1	2.0	mix_1	7.598	(7.262, 7.93)	3.692	(3.241, 4.111)	3.671	(2.804, 4.734)	14.36	(10.791, 19.007)	0.1	(0.1, 0.1)	0.1	(0.1, 0.1)	0.1	(0.1, 0.1)	0.1	(0.1, 0.1)	0.1	(0.1, 0.1)	0.1	(0.1, 0.1)	0.1	(0.1, 0.1)	0.1	(0.1, 0.1)	0.1	(0.1, 0.1)	0.1	(0.1, 0.1)	0.072	(0.058, 0.085)	0.108	(0.095, 0.122)	0.134	(0.121, 0.148)	0.158	(0.145, 0.171)	0.181	(0.168, 0.194)	0.205	(0.192, 0.216)	0.231	(0.214, 0.243)	0.261	(0.242, 0.277)	0.302	(0.28, 0.322)	0.374
STRIP1	2.0	mix_2	11.145	(10.726, 11.651)	3.722	(3.409, 4.21)	14.028	(7.261, 33.596)	13.785	(7.173, 33.665)	0.1	(0.1, 0.1)	0.1	(0.1, 0.1)	0.1	(0.1, 0.1)	0.1	(0.1, 0.1)	0.1	(0.1, 0.1)	0.1	(0.1, 0.1)	0.1	(0.1, 0.1)	0.1	(0.1, 0.1)	0.1	(0.1, 0.1)	0.1	(0.1, 0.1)	0.342	(0.293, 0.403)	0.401	(0.365, 0.444)	0.437	(0.409, 0.471)	0.466	(0.444, 0.493)	0.492	(0.47, 0.52)	0.518	(0.495, 0.548)	0.544	(0.517, 0.576)	0.573	(0.539, 0.608)	0.609	(0.565, 0.653)	0.667
STRIP1	2.0	mix_3	14.569	(12.397, 15.229)	3.678	(3.408, 4.033)	12.747	(0.05, 57.01)	3.134	(0.006, 13.845)	0.1	(0.1, 0.1)	0.1	(0.1, 0.1)	0.1	(0.1, 0.1)	0.1	(0.1, 0.1)	0.1	(0.1, 0.1)	0.1	(0.1, 0.1)	0.1	(0.1, 0.1)	0.1	(0.1, 0.1)	0.1	(0.1, 0.1)	0.1	(0.1, 0.1)	0.578	(0.245, 0.723)	0.674	(0.305, 0.779)	0.722	(0.329, 0.793)	0.757	(0.348, 0.818)	0.799	(0.681, 0.858)	0.839	(0.794, 1.0)	0.868	(0.82, 1.0)	0.892	(0.836, 1.0)	0.917	(0.854, 1.0)	0.949
STRIP1	2.0	mix_4	10.749	(10.226, 11.273)	3.707	(3.338, 4.05)	1.951	(1.695, 2.328)	2.168	(1.781, 2.585)	0.1	(0.1, 0.1)	0.1	(0.1, 0.1)	0.1	(0.1, 0.1)	0.1	(0.1, 0.1)	0.1	(0.1, 0.1)	0.1	(0.1, 0.1)	0.1	(0.1, 0.1)	0.1	(0.1, 0.1)	0.1	(0.1, 0.1)	0.1	(0.1, 0.1)	0.121	(0.101, 0.149)	0.223	(0.199, 0.251)	0.301	(0.273, 0.327)	0.371	(0.342, 0.397)	0.437	(0.407, 0.467)	0.503	(0.47, 0.538)	0.57	(0.536, 0.608)	0.643	(0.606, 0.682)	0.727	(0.69, 0.768)	0.842
STRIP1	2.0	mix_5	13.569	(12.846, 14.26)	3.685	(3.297, 4.097)	4.407	(3.257, 5.948)	1.882	(1.167, 2.805)	0.1	(0.1, 0.1)	0.1	(0.1, 0.1)	0.1	(0.1, 0.1)	0.1	(0.1, 0.1)	0.1	(0.1, 0.1)	0.1	(0.1, 0.1)	0.1	(0.1, 0.1)	0.1	(0.1, 0.1)	0.1	(0.1, 0.1)	0.1	(0.1, 0.1)	0.387	(0.338, 0.436)	0.518	(0.477, 0.562)	0.594	(0.559, 0.631)	0.654	(0.619, 0.688)	0.704	(0.668, 0.747)	0.75	(0.71, 0.799)	0.794	(0.752, 0.846)	0.837	(0.794, 0.89)	0.883	(0.84, 0.932)	0.939
STRIP1	4.0	mix_1	7.968	(7.556, 8.372)	3.884	(3.491, 4.298)	3.116	(2.326, 4.137)	11.779	(8.75, 16.081)	0.1	(0.1, 0.1)	0.1	(0.1, 0.1)	0.1	(0.1, 0.1)	0.1	(0.1, 0.1)	0.1	(0.1, 0.1)	0.1	(0.1, 0.1)	0.1	(0.1, 0.1)	0.1	(0.1, 0.1)	0.1	(0.1, 0.1)	0.1	(0.1, 0.1)	0.066	(0.052, 0.08)	0.104	(0.091, 0.117)	0.132	(0.122, 0.144)	0.158	(0.147, 0.168)	0.183	(0.172, 0.194)	0.21	(0.198, 0.221)	0.239	(0.225, 0.254)	0.273	(0.254, 0.293)	0.319	(0.294, 0.345)	0.4
STRIP1	4.0	mix_2	11.729	(11.271, 12.219)	3.951	(3.598, 4.415)	7.57	(4.753, 11.181)	7.189	(4.655, 10.985)	0.1	(0.1, 0.1)	0.1	(0.1, 0.1)	0.1	(0.1, 0.1)	0.1	(0.1, 0.1)	0.1	(0.1, 0.1)	0.1	(0.1, 0.1)	0.1	(0.1, 0.1)	0.1	(0.1, 0.1)	0.1	(0.1, 0.1)	0.1	(0.1, 0.1)	0.302	(0.251, 0.339)	0.377	(0.34, 0.408)	0.424	(0.398, 0.45)	0.462	(0.442, 0.485)	0.497	(0.475, 0.519)	0.531	(0.507, 0.554)	0.566	(0.537, 0.593)	0.604	(0.57, 0.637)	0.65	(0.61, 0.687)	0.723
STRIP1	4.0	mix_3	15.468	(14.696, 16.306)	3.892	(3.529, 4.306)	4.98	(0.112, 7.723)	1.174	(0.007, 1.95)	0.1	(0.1, 0.1)	0.1	(0.1, 0.1)	0.1	(0.1, 0.1)	0.1	(0.1, 0.1)	0.1	(0.1, 0.1)	0.1	(0.1, 0.1)	0.1	(0.1, 0.1)	0.1	(0.1, 0.1)	0.1	(0.1, 0.1)	0.1	(0.1, 0.1)	0.517	(0.463, 0.586)	0.668	(0.603, 1.0)	0.742	(0.687, 1.0)	0.793	(0.743, 1.0)	0.834	(0.781, 1.0)	0.869	(0.819, 1.0)	0.9	(0.853, 1.0)	0.928	(0.882, 1.0)	0.955	(0.915, 1.0)	0.982
STRIP1	4.0	mix_4	11.336	(10.83, 11.903)	3.857	(3.493, 4.202)	1.803	(1.533, 2.075)	1.935	(1.512, 2.349)	0.1	(0.1, 0.1)	0.1	(0.1, 0.1)	0.1	(0.1, 0.1)	0.1	(0.1, 0.1)	0.1	(0.1, 0.1)	0.1	(0.1, 0.1)	0.1	(0.1, 0.1)	0.1	(0.1, 0.1)	0.1	(0.1, 0.1)	0.1	(0.1, 0.1)	0.115	(0.096, 0.132)	0.22	(0.202, 0.24)	0.302	(0.281, 0.325)	0.375	(0.349, 0.403)	0.446	(0.416, 0.477)	0.515	(0.482, 0.55)	0.586	(0.548, 0.625)	0.662	(0.623, 0.705)	0.749	(0.709, 0.792)	0.863
STRIP1	4.0	mix_5	14.272	(13.636, 14.862)	3.912	(3.518, 4.254)	3.29	(1.307, 4.177)	1.348	(0.47, 1.783)	0.1	(0.1, 0.1)	0.1	(0.1, 0.1)	0.1	(0.1, 0.1)	0.1	(0.1, 0.1)	0.1	(0.1, 0.1)	0.1	(0.1, 0.1)	0.1	(0.1, 0.1)	0.1	(0.1, 0.1)	0.1	(0.1, 0.1)	0.1	(0.1, 0.1)	0.354	(0.317, 0.41)	0.512	(0.465, 0.784)	0.598	(0.553, 0.827)	0.666	(0.622, 0.862)	0.723	(0.681, 0.89)	0.774	(0.734, 0.915)	0.821	(0.783, 0.937)	0.867	(0.832, 0.956)	0.912	(0.881, 0.974)	0.962
STRIP1	8.0	mix_1	7.961	(7.481, 8.378)	3.936	(3.581, 4.323)	2.557	(1.911, 3.479)	8.724	(6.037, 12.525)	0.1	(0.1, 0.1)	0.1	(0.1, 0.1)	0.1	(0.1, 0.1)	0.1	(0.1, 0.1)	0.1	(0.1, 0.1)	0.1	(0.1, 0.1)	0.1	(0.1, 0.1)	0.1	(0.1, 0.1)	0.1	(0.1, 0.1)	0.1	(0.1, 0.1)	0.061	(0.047, 0.078)	0.103	(0.09, 0.119)	0.135	(0.123, 0.15)	0.165	(0.153, 0.179)	0.195	(0.182, 0.209)	0.226	(0.213, 0.246)	0.261	(0.244, 0.287)	0.302	(0.277, 0.333)	0.357	(0.322, 0.393)	0.452
STRIP1	8.0	mix_2	11.875	(11.352, 12.532)	3.99	(3.656, 4.501)	5.332	(3.934, 7.214)	4.621	(3.334, 6.448)	0.1	(0.1, 0.1)	0.1	(0.1, 0.1)	0.1	(0.1, 0.1)	0.1	(0.1, 0.1)	0.1	(0.1, 0.1)	0.1	(0.1, 0.1)	0.1	(0.1, 0.1)	0.1	(0.1, 0.1)	0.1	(0.1, 0.1)	0.1	(0.1, 0.1)	0.281	(0.245, 0.322)	0.371	(0.342, 0.402)	0.429	(0.405, 0.461)	0.476	(0.45, 0.506)	0.519	(0.493, 0.545)	0.56	(0.529, 0.588)	0.602	(0.565, 0.633)	0.647	(0.606, 0.683)	0.701	(0.656, 0.743)	0.783
STRIP1	8.0	mix_3	15.62	(14.662, 16.231)	3.916	(3.612, 4.346)	3.838	(0.109, 6.046)	0.87	(0.006, 1.567)	0.1	(0.1, 0.1)	0.1	(0.1, 0.1)	0.1	(0.1, 0.1)	0.1	(0.1, 0.1)	0.1	(0.1, 0.1)	0.1	(0.1, 0.1)	0.1	(0.1, 0.1)	0.1	(0.1, 0.1)	0.1	(0.1, 0.1)	0.1	(0.1, 0.1)	0.487	(0.439, 0.555)	0.655	(0.598, 1.0)	0.738	(0.688, 1.0)	0.804	(0.747, 1.0)	0.852	(0.797, 1.0)	0.889	(0.834, 1.0)	0.92	(0.865, 1.0)	0.946	(0.898, 1.0)	0.97	(0.932, 1.0)	0.99
STRIP1	8.0	mix_4	11.434	(10.831, 12.061)	3.973	(3.531, 4.329)	1.661	(1.45, 1.903)	1.667	(1.326, 2.022)	0.1	(0.1, 0.1)	0.1	(0.1, 0.1)	0.1	(0.1, 0.1)	0.1	(0.1, 0.1)	0.1	(0.1, 0.1)	0.1	(0.1, 0.1)	0.1	(0.1, 0.1)	0.1	(0.1, 0.1)	0.1	(0.1, 0.1)	0.1	(0.1, 0.1)	0.11	(0.092, 0.133)	0.22	(0.195, 0.252)	0.308	(0.281, 0.338)	0.387	(0.357, 0.42)	0.463	(0.427, 0.496)	0.537	(0.499, 0.572)	0.612	(0.572, 0.651)	0.692	(0.651, 0.734)	0.779	(0.739, 0.82)	0.889
STRIP1	8.0	mix_5	14.492	(13.842, 15.325)	3.945	(3.525, 4.352)	3.081	(2.483, 3.996)	1.203	(0.889, 1.746)	0.1	(0.1, 0.1)	0.1	(0.1, 0.1)	0.1	(0.1, 0.1)	0.1	(0.1, 0.1)	0.1	(0.1, 0.1)	0.1	(0.1, 0.1)	0.1	(0.1, 0.1)	0.1	(0.1, 0.1)	0.1	(0.1, 0.1)	0.1	(0.1, 0.1)	0.344	(0.302, 0.379)	0.499	(0.462, 0.541)	0.594	(0.55, 0.64)	0.668	(0.621, 0.718)	0.73	(0.686, 0.782)	0.785	(0.74, 0.834)	0.834	(0.789, 0.88)	0.88	(0.837, 0.921)	0.925	(0.885, 0.956)	0.971
TNFAIP3	1.0	mix_1	9.495	(9.102, 9.855)	2.99	(2.779, 3.228)	4.07	(3.045, 5.49)	16.162	(11.697, 21.918)	0.1	(0.1, 0.1)	0.1	(0.1, 0.1)	0.1	(0.1, 0.1)	0.1	(0.1, 0.1)	0.1	(0.1, 0.1)	0.1	(0.1, 0.1)	0.1	(0.1, 0.1)	0.1	(0.1, 0.1)	0.1	(0.1, 0.1)	0.1	(0.1, 0.1)	0.076	(0.061, 0.092)	0.111	(0.096, 0.127)	0.136	(0.121, 0.151)	0.158	(0.145, 0.172)	0.18	(0.167, 0.192)	0.202	(0.189, 0.215)	0.227	(0.213, 0.239)	0.256	(0.24, 0.273)	0.294	(0.273, 0.317)	0.362
TNFAIP3	1.0	mix_2	14.046	(13.449, 14.582)	3.009	(2.8, 3.273)	19.543	(8.842, 71.004)	19.631	(8.631, 70.273)	0.1	(0.1, 0.1)	0.1	(0.1, 0.1)	0.1	(0.1, 0.1)	0.1	(0.1, 0.1)	0.1	(0.1, 0.1)	0.1	(0.1, 0.1)	0.1	(0.1, 0.1)	0.1	(0.1, 0.1)	0.1	(0.1, 0.1)	0.1	(0.1, 0.1)	0.357	(0.306, 0.429)	0.409	(0.373, 0.456)	0.44	(0.412, 0.47)	0.465	(0.443, 0.49)	0.488	(0.469, 0.511)	0.511	(0.491, 0.535)	0.534	(0.507, 0.562)	0.559	(0.521, 0.592)	0.591	(0.542, 0.634)	0.642
TNFAIP3	1.0	mix_3	18.534	(17.73, 19.231)	2.998	(2.763, 3.176)	27.081	(3.059, 99.0)	6.658	(0.668, 24.878)	0.1	(0.1, 0.1)	0.1	(0.1, 0.1)	0.1	(0.1, 0.1)	0.1	(0.1, 0.1)	0.1	(0.1, 0.1)	0.1	(0.1, 0.1)	0.1	(0.1, 0.1)	0.1	(0.1, 0.1)	0.1	(0.1, 0.1)	0.1	(0.1, 0.1)	0.647	(0.542, 0.752)	0.716	(0.639, 0.79)	0.75	(0.704, 0.805)	0.776	(0.737, 0.82)	0.804	(0.76, 0.841)	0.828	(0.786, 0.94)	0.847	(0.802, 0.953)	0.866	(0.818, 0.965)	0.888	(0.834, 0.977)	0.919
TNFAIP3	1.0	mix_4	13.465	(12.927, 14.136)	3.005	(2.807, 3.284)	2.066	(1.787, 2.398)	2.343	(1.899, 2.863)	0.1	(0.1, 0.1)	0.1	(0.1, 0.1)	0.1	(0.1, 0.1)	0.1	(0.1, 0.1)	0.1	(0.1, 0.1)	0.1	(0.1, 0.1)	0.1	(0.1, 0.1)	0.1	(0.1, 0.1)	0.1	(0.1, 0.1)	0.1	(0.1, 0.1)	0.126	(0.109, 0.145)	0.226	(0.208, 0.246)	0.302	(0.283, 0.324)	0.369	(0.348, 0.391)	0.433	(0.408, 0.459)	0.496	(0.467, 0.524)	0.561	(0.527, 0.595)	0.632	(0.593, 0.67)	0.714	(0.671, 0.755)	0.829
TNFAIP3	1.0	mix_5	17.046	(16.23, 17.767)	3.018	(2.768, 3.207)	5.021	(3.942, 6.502)	2.181	(1.543, 2.884)	0.1	(0.1, 0.1)	0.1	(0.1, 0.1)	0.1	(0.1, 0.1)	0.1	(0.1, 0.1)	0.1	(0.1, 0.1)	0.1	(0.1, 0.1)	0.1	(0.1, 0.1)	0.1	(0.1, 0.1)	0.1	(0.1, 0.1)	0.1	(0.1, 0.1)	0.402	(0.352, 0.44)	0.52	(0.476, 0.548)	0.592	(0.552, 0.621)	0.648	(0.609, 0.682)	0.695	(0.657, 0.733)	0.739	(0.702, 0.779)	0.781	(0.744, 0.823)	0.823	(0.787, 0.866)	0.869	(0.834, 0.909)	0.927
TNFAIP3	2.0	mix_1	10.135	(9.692, 10.626)	3.226	(2.905, 3.486)	3.684	(2.931, 4.986)	14.481	(11.012, 19.996)	0.1	(0.1, 0.1)	0.1	(0.1, 0.1)	0.1	(0.1, 0.1)	0.1	(0.1, 0.1)	0.1	(0.1, 0.1)	0.1	(0.1, 0.1)	0.1	(0.1, 0.1)	0.1	(0.1, 0.1)	0.1	(0.1, 0.1)	0.1	(0.1, 0.1)	0.072	(0.06, 0.087)	0.108	(0.097, 0.122)	0.134	(0.124, 0.147)	0.157	(0.148, 0.17)	0.18	(0.17, 0.191)	0.204	(0.193, 0.216)	0.23	(0.217, 0.243)	0.26	(0.245, 0.275)	0.301	(0.28, 0.322)	0.373
TNFAIP3	2.0	mix_2	15.055	(14.481, 15.831)	3.272	(3.053, 3.585)	13.136	(8.552, 23.744)	12.758	(7.822, 22.757)	0.1	(0.1, 0.1)	0.1	(0.1, 0.1)	0.1	(0.1, 0.1)	0.1	(0.1, 0.1)	0.1	(0.1, 0.1)	0.1	(0.1, 0.1)	0.1	(0.1, 0.1)	0.1	(0.1, 0.1)	0.1	(0.1, 0.1)	0.1	(0.1, 0.1)	0.345	(0.312, 0.386)	0.404	(0.381, 0.432)	0.44	(0.42, 0.461)	0.469	(0.452, 0.488)	0.496	(0.473, 0.514)	0.521	(0.496, 0.541)	0.547	(0.521, 0.572)	0.576	(0.545, 0.604)	0.612	(0.575, 0.644)	0.67
TNFAIP3	2.0	mix_3	19.764	(19.028, 20.574)	3.291	(3.054, 3.509)	11.352	(0.167, 23.747)	2.748	(0.01, 5.883)	0.1	(0.1, 0.1)	0.1	(0.1, 0.1)	0.1	(0.1, 0.1)	0.1	(0.1, 0.1)	0.1	(0.1, 0.1)	0.1	(0.1, 0.1)	0.1	(0.1, 0.1)	0.1	(0.1, 0.1)	0.1	(0.1, 0.1)	0.1	(0.1, 0.1)	0.598	(0.534, 0.686)	0.697	(0.643, 0.898)	0.752	(0.702, 1.0)	0.79	(0.743, 1.0)	0.818	(0.775, 1.0)	0.843	(0.804, 1.0)	0.867	(0.827, 1.0)	0.891	(0.848, 1.0)	0.916	(0.872, 1.0)	0.948
TNFAIP3	2.0	mix_4	14.442	(13.837, 15.12)	3.283	(3.07, 3.534)	2.021	(1.739, 2.309)	2.244	(1.762, 2.702)	0.1	(0.1, 0.1)	0.1	(0.1, 0.1)	0.1	(0.1, 0.1)	0.1	(0.1, 0.1)	0.1	(0.1, 0.1)	0.1	(0.1, 0.1)	0.1	(0.1, 0.1)	0.1	(0.1, 0.1)	0.1	(0.1, 0.1)	0.1	(0.1, 0.1)	0.126	(0.11, 0.144)	0.227	(0.21, 0.247)	0.304	(0.285, 0.324)	0.373	(0.35, 0.394)	0.438	(0.412, 0.462)	0.503	(0.475, 0.532)	0.569	(0.539, 0.605)	0.641	(0.605, 0.681)	0.723	(0.684, 0.767)	0.838
TNFAIP3	2.0	mix_5	18.251	(17.583, 19.066)	3.286	(3.063, 3.537)	4.605	(3.519, 5.9)	1.962	(1.43, 2.642)	0.1	(0.1, 0.1)	0.1	(0.1, 0.1)	0.1	(0.1, 0.1)	0.1	(0.1, 0.1)	0.1	(0.1, 0.1)	0.1	(0.1, 0.1)	0.1	(0.1, 0.1)	0.1	(0.1, 0.1)	0.1	(0.1, 0.1)	0.1	(0.1, 0.1)	0.393	(0.352, 0.436)	0.517	(0.478, 0.558)	0.593	(0.56, 0.631)	0.651	(0.617, 0.69)	0.701	(0.665, 0.741)	0.747	(0.711, 0.787)	0.79	(0.753, 0.83)	0.833	(0.794, 0.873)	0.879	(0.843, 0.915)	0.935
TNFAIP3	4.0	mix_1	10.472	(9.977, 11.045)	3.411	(3.079, 3.666)	3.288	(2.513, 4.313)	12.244	(9.169, 16.344)	0.1	(0.1, 0.1)	0.1	(0.1, 0.1)	0.1	(0.1, 0.1)	0.1	(0.1, 0.1)	0.1	(0.1, 0.1)	0.1	(0.1, 0.1)	0.1	(0.1, 0.1)	0.1	(0.1, 0.1)	0.1	(0.1, 0.1)	0.1	(0.1, 0.1)	0.07	(0.057, 0.084)	0.108	(0.095, 0.123)	0.136	(0.124, 0.151)	0.161	(0.15, 0.176)	0.186	(0.174, 0.199)	0.212	(0.198, 0.226)	0.241	(0.225, 0.258)	0.275	(0.254, 0.293)	0.319	(0.295, 0.342)	0.398
TNFAIP3	4.0	mix_2	15.636	(15.015, 16.253)	3.438	(3.208, 3.743)	8.352	(5.728, 12.93)	7.666	(4.941, 11.911)	0.1	(0.1, 0.1)	0.1	(0.1, 0.1)	0.1	(0.1, 0.1)	0.1	(0.1, 0.1)	0.1	(0.1, 0.1)	0.1	(0.1, 0.1)	0.1	(0.1, 0.1)	0.1	(0.1, 0.1)	0.1	(0.1, 0.1)	0.1	(0.1, 0.1)	0.318	(0.285, 0.358)	0.391	(0.366, 0.419)	0.437	(0.411, 0.46)	0.474	(0.45, 0.497)	0.508	(0.486, 0.533)	0.54	(0.518, 0.57)	0.573	(0.549, 0.609)	0.61	(0.582, 0.652)	0.654	(0.619, 0.703)	0.723
TNFAIP3	4.0	mix_3	20.576	(19.645, 21.355)	3.419	(3.131, 3.684)	6.822	(4.45, 11.831)	1.549	(0.896, 2.814)	0.1	(0.1, 0.1)	0.1	(0.1, 0.1)	0.1	(0.1, 0.1)	0.1	(0.1, 0.1)	0.1	(0.1, 0.1)	0.1	(0.1, 0.1)	0.1	(0.1, 0.1)	0.1	(0.1, 0.1)	0.1	(0.1, 0.1)	0.1	(0.1, 0.1)	0.561	(0.498, 0.626)	0.679	(0.628, 0.719)	0.744	(0.704, 0.785)	0.791	(0.757, 0.83)	0.828	(0.794, 0.868)	0.86	(0.823, 0.898)	0.889	(0.85, 0.928)	0.917	(0.877, 0.953)	0.944	(0.905, 0.974)	0.974
TNFAIP3	4.0	mix_4	14.986	(14.36, 15.578)	3.441	(3.173, 3.685)	1.889	(1.655, 2.214)	1.991	(1.67, 2.414)	0.1	(0.1, 0.1)	0.1	(0.1, 0.1)	0.1	(0.1, 0.1)	0.1	(0.1, 0.1)	0.1	(0.1, 0.1)	0.1	(0.1, 0.1)	0.1	(0.1, 0.1)	0.1	(0.1, 0.1)	0.1	(0.1, 0.1)	0.1	(0.1, 0.1)	0.122	(0.108, 0.141)	0.228	(0.211, 0.247)	0.31	(0.292, 0.332)	0.382	(0.364, 0.407)	0.451	(0.431, 0.479)	0.519	(0.493, 0.551)	0.589	(0.559, 0.624)	0.663	(0.629, 0.699)	0.748	(0.71, 0.784)	0.86
TNFAIP3	4.0	mix_5	18.809	(18.076, 19.832)	3.438	(3.207, 3.662)	3.71	(2.919, 4.594)	1.5	(1.097, 1.938)	0.1	(0.1, 0.1)	0.1	(0.1, 0.1)	0.1	(0.1, 0.1)	0.1	(0.1, 0.1)	0.1	(0.1, 0.1)	0.1	(0.1, 0.1)	0.1	(0.1, 0.1)	0.1	(0.1, 0.1)	0.1	(0.1, 0.1)	0.1	(0.1, 0.1)	0.365	(0.328, 0.411)	0.505	(0.472, 0.546)	0.593	(0.558, 0.631)	0.657	(0.622, 0.698)	0.711	(0.678, 0.754)	0.76	(0.729, 0.806)	0.806	(0.777, 0.851)	0.855	(0.821, 0.892)	0.905	(0.871, 0.936)	0.956
TNFAIP3	8.0	mix_1	10.315	(9.863, 10.745)	3.365	(3.101, 3.606)	2.751	(2.269, 3.487)	9.169	(7.039, 11.754)	0.1	(0.1, 0.1)	0.1	(0.1, 0.1)	0.1	(0.1, 0.1)	0.1	(0.1, 0.1)	0.1	(0.1, 0.1)	0.1	(0.1, 0.1)	0.1	(0.1, 0.1)	0.1	(0.1, 0.1)	0.1	(0.1, 0.1)	0.1	(0.1, 0.1)	0.067	(0.055, 0.078)	0.109	(0.097, 0.123)	0.142	(0.128, 0.154)	0.171	(0.158, 0.186)	0.201	(0.186, 0.215)	0.231	(0.216, 0.249)	0.265	(0.247, 0.286)	0.305	(0.284, 0.329)	0.357	(0.333, 0.388)	0.449
TNFAIP3	8.0	mix_2	15.624	(15.024, 16.206)	3.464	(3.234, 3.808)	6.932	(5.193, 9.578)	5.86	(4.383, 8.038)	0.1	(0.1, 0.1)	0.1	(0.1, 0.1)	0.1	(0.1, 0.1)	0.1	(0.1, 0.1)	0.1	(0.1, 0.1)	0.1	(0.1, 0.1)	0.1	(0.1, 0.1)	0.1	(0.1, 0.1)	0.1	(0.1, 0.1)	0.1	(0.1, 0.1)	0.315	(0.283, 0.349)	0.397	(0.371, 0.423)	0.448	(0.428, 0.474)	0.489	(0.469, 0.512)	0.527	(0.505, 0.548)	0.563	(0.54, 0.584)	0.599	(0.573, 0.622)	0.639	(0.608, 0.665)	0.687	(0.651, 0.716)	0.761
TNFAIP3	8.0	mix_3	20.504	(19.727, 21.493)	3.414	(3.166, 3.646)	5.816	(0.152, 10.881)	1.211	(0.019, 2.462)	0.1	(0.1, 0.1)	0.1	(0.1, 0.1)	0.1	(0.1, 0.1)	0.1	(0.1, 0.1)	0.1	(0.1, 0.1)	0.1	(0.1, 0.1)	0.1	(0.1, 0.1)	0.1	(0.1, 0.1)	0.1	(0.1, 0.1)	0.1	(0.1, 0.1)	0.56	(0.51, 0.628)	0.692	(0.645, 0.878)	0.757	(0.715, 0.909)	0.803	(0.766, 0.934)	0.841	(0.806, 0.952)	0.873	(0.832, 0.967)	0.9	(0.857, 0.978)	0.932	(0.884, 0.987)	0.959	(0.915, 1.0)	0.983
TNFAIP3	8.0	mix_4	14.939	(14.331, 15.622)	3.446	(3.236, 3.697)	1.784	(1.548, 2.059)	1.718	(1.435, 2.032)	0.1	(0.1, 0.1)	0.1	(0.1, 0.1)	0.1	(0.1, 0.1)	0.1	(0.1, 0.1)	0.1	(0.1, 0.1)	0.1	(0.1, 0.1)	0.1	(0.1, 0.1)	0.1	(0.1, 0.1)	0.1	(0.1, 0.1)	0.1	(0.1, 0.1)	0.124	(0.105, 0.142)	0.237	(0.214, 0.257)	0.324	(0.3, 0.348)	0.402	(0.377, 0.429)	0.476	(0.446, 0.506)	0.548	(0.514, 0.58)	0.621	(0.586, 0.656)	0.697	(0.662, 0.734)	0.782	(0.748, 0.818)	0.889
TNFAIP3	8.0	mix_5	18.913	(18.061, 19.812)	3.421	(3.164, 3.63)	3.611	(2.98, 4.43)	1.341	(1.023, 1.737)	0.1	(0.1, 0.1)	0.1	(0.1, 0.1)	0.1	(0.1, 0.1)	0.1	(0.1, 0.1)	0.1	(0.1, 0.1)	0.1	(0.1, 0.1)	0.1	(0.1, 0.1)	0.1	(0.1, 0.1)	0.1	(0.1, 0.1)	0.1	(0.1, 0.1)	0.381	(0.342, 0.42)	0.526	(0.491, 0.561)	0.613	(0.583, 0.647)	0.681	(0.649, 0.714)	0.737	(0.704, 0.774)	0.787	(0.752, 0.824)	0.833	(0.798, 0.87)	0.877	(0.843, 0.911)	0.92	(0.89, 0.948)	0.966
WDR91	1.0	mix_1	8.321	(7.892, 8.706)	3.705	(3.371, 4.037)	4.063	(2.973, 5.773)	16.111	(11.357, 23.534)	0.1	(0.1, 0.1)	0.1	(0.1, 0.1)	0.1	(0.1, 0.1)	0.1	(0.1, 0.1)	0.1	(0.1, 0.1)	0.1	(0.1, 0.1)	0.1	(0.1, 0.1)	0.1	(0.1, 0.1)	0.1	(0.1, 0.1)	0.1	(0.1, 0.1)	0.076	(0.062, 0.093)	0.111	(0.097, 0.127)	0.136	(0.123, 0.151)	0.159	(0.145, 0.171)	0.18	(0.167, 0.192)	0.203	(0.189, 0.215)	0.227	(0.212, 0.243)	0.256	(0.238, 0.274)	0.295	(0.269, 0.319)	0.363
WDR91	1.0	mix_2	12.269	(11.642, 12.859)	3.7	(3.395, 4.084)	21.406	(9.184, 64.258)	21.585	(8.559, 66.903)	0.1	(0.1, 0.1)	0.1	(0.1, 0.1)	0.1	(0.1, 0.1)	0.1	(0.1, 0.1)	0.1	(0.1, 0.1)	0.1	(0.1, 0.1)	0.1	(0.1, 0.1)	0.1	(0.1, 0.1)	0.1	(0.1, 0.1)	0.1	(0.1, 0.1)	0.362	(0.307, 0.421)	0.412	(0.369, 0.45)	0.442	(0.406, 0.469)	0.467	(0.44, 0.489)	0.489	(0.466, 0.51)	0.51	(0.487, 0.534)	0.532	(0.504, 0.563)	0.557	(0.518, 0.595)	0.587	(0.535, 0.636)	0.637
WDR91	1.0	mix_3	15.982	(15.181, 16.909)	3.71	(3.299, 4.088)	24.466	(0.041, 99.0)	6.259	(0.005, 27.091)	0.1	(0.1, 0.1)	0.1	(0.1, 0.1)	0.1	(0.1, 0.1)	0.1	(0.1, 0.1)	0.1	(0.1, 0.1)	0.1	(0.1, 0.1)	0.1	(0.1, 0.1)	0.1	(0.1, 0.1)	0.1	(0.1, 0.1)	0.1	(0.1, 0.1)	0.622	(0.0, 0.742)	0.712	(0.576, 1.0)	0.753	(0.699, 1.0)	0.778	(0.734, 1.0)	0.806	(0.756, 1.0)	0.834	(0.776, 1.0)	0.856	(0.791, 1.0)	0.875	(0.803, 1.0)	0.896	(0.817, 1.0)	0.924
WDR91	1.0	mix_4	11.823	(11.193, 12.36)	3.748	(3.515, 4.079)	2.056	(1.739, 2.442)	2.322	(1.864, 2.807)	0.1	(0.1, 0.1)	0.1	(0.1, 0.1)	0.1	(0.1, 0.1)	0.1	(0.1, 0.1)	0.1	(0.1, 0.1)	0.1	(0.1, 0.1)	0.1	(0.1, 0.1)	0.1	(0.1, 0.1)	0.1	(0.1, 0.1)	0.1	(0.1, 0.1)	0.126	(0.108, 0.148)	0.226	(0.208, 0.248)	0.302	(0.279, 0.321)	0.37	(0.345, 0.391)	0.434	(0.407, 0.457)	0.497	(0.467, 0.523)	0.563	(0.531, 0.591)	0.634	(0.599, 0.666)	0.716	(0.678, 0.753)	0.831
WDR91	1.0	mix_5	14.83	(14.122, 15.551)	3.63	(3.33, 3.926)	5.059	(3.769, 7.381)	2.243	(1.569, 3.444)	0.1	(0.1, 0.1)	0.1	(0.1, 0.1)	0.1	(0.1, 0.1)	0.1	(0.1, 0.1)	0.1	(0.1, 0.1)	0.1	(0.1, 0.1)	0.1	(0.1, 0.1)	0.1	(0.1, 0.1)	0.1	(0.1, 0.1)	0.1	(0.1, 0.1)	0.398	(0.359, 0.451)	0.516	(0.48, 0.558)	0.587	(0.55, 0.62)	0.643	(0.605, 0.675)	0.69	(0.654, 0.72)	0.734	(0.699, 0.767)	0.776	(0.743, 0.811)	0.819	(0.783, 0.855)	0.865	(0.827, 0.902)	0.923
WDR91	2.0	mix_1	9.068	(8.533, 9.54)	4.073	(3.67, 4.563)	3.843	(2.769, 5.365)	15.026	(11.036, 21.318)	0.1	(0.1, 0.1)	0.1	(0.1, 0.1)	0.1	(0.1, 0.1)	0.1	(0.1, 0.1)	0.1	(0.1, 0.1)	0.1	(0.1, 0.1)	0.1	(0.1, 0.1)	0.1	(0.1, 0.1)	0.1	(0.1, 0.1)	0.1	(0.1, 0.1)	0.074	(0.057, 0.089)	0.11	(0.093, 0.123)	0.136	(0.12, 0.148)	0.159	(0.144, 0.171)	0.182	(0.166, 0.194)	0.205	(0.19, 0.218)	0.23	(0.216, 0.246)	0.261	(0.242, 0.278)	0.3	(0.278, 0.322)	0.371
WDR91	2.0	mix_2	13.345	(12.628, 14.086)	4.061	(3.704, 4.512)	13.937	(8.106, 28.248)	13.783	(7.918, 28.505)	0.1	(0.1, 0.1)	0.1	(0.1, 0.1)	0.1	(0.1, 0.1)	0.1	(0.1, 0.1)	0.1	(0.1, 0.1)	0.1	(0.1, 0.1)	0.1	(0.1, 0.1)	0.1	(0.1, 0.1)	0.1	(0.1, 0.1)	0.1	(0.1, 0.1)	0.343	(0.308, 0.394)	0.401	(0.372, 0.435)	0.437	(0.411, 0.465)	0.466	(0.444, 0.49)	0.492	(0.469, 0.515)	0.517	(0.492, 0.543)	0.543	(0.515, 0.573)	0.571	(0.537, 0.608)	0.607	(0.564, 0.65)	0.664
WDR91	2.0	mix_3	17.617	(16.671, 18.596)	4.025	(3.611, 4.378)	10.036	(0.123, 23.095)	2.477	(0.006, 6.134)	0.1	(0.1, 0.1)	0.1	(0.1, 0.1)	0.1	(0.1, 0.1)	0.1	(0.1, 0.1)	0.1	(0.1, 0.1)	0.1	(0.1, 0.1)	0.1	(0.1, 0.1)	0.1	(0.1, 0.1)	0.1	(0.1, 0.1)	0.1	(0.1, 0.1)	0.594	(0.523, 0.678)	0.706	(0.638, 1.0)	0.754	(0.697, 1.0)	0.79	(0.736, 1.0)	0.82	(0.766, 1.0)	0.846	(0.792, 1.0)	0.871	(0.815, 1.0)	0.895	(0.84, 1.0)	0.921	(0.868, 1.0)	0.953
WDR91	2.0	mix_4	12.858	(12.118, 13.464)	4.037	(3.785, 4.4)	1.986	(1.737, 2.296)	2.196	(1.842, 2.698)	0.1	(0.1, 0.1)	0.1	(0.1, 0.1)	0.1	(0.1, 0.1)	0.1	(0.1, 0.1)	0.1	(0.1, 0.1)	0.1	(0.1, 0.1)	0.1	(0.1, 0.1)	0.1	(0.1, 0.1)	0.1	(0.1, 0.1)	0.1	(0.1, 0.1)	0.124	(0.104, 0.144)	0.226	(0.202, 0.248)	0.304	(0.278, 0.325)	0.373	(0.347, 0.396)	0.439	(0.41, 0.465)	0.504	(0.474, 0.533)	0.571	(0.536, 0.602)	0.643	(0.602, 0.677)	0.727	(0.682, 0.762)	0.841
WDR91	2.0	mix_5	16.087	(15.326, 16.888)	3.972	(3.69, 4.283)	4.425	(3.168, 5.838)	1.883	(1.255, 2.591)	0.1	(0.1, 0.1)	0.1	(0.1, 0.1)	0.1	(0.1, 0.1)	0.1	(0.1, 0.1)	0.1	(0.1, 0.1)	0.1	(0.1, 0.1)	0.1	(0.1, 0.1)	0.1	(0.1, 0.1)	0.1	(0.1, 0.1)	0.1	(0.1, 0.1)	0.385	(0.334, 0.43)	0.514	(0.48, 0.543)	0.596	(0.563, 0.623)	0.655	(0.622, 0.689)	0.705	(0.671, 0.746)	0.751	(0.715, 0.794)	0.795	(0.755, 0.837)	0.838	(0.798, 0.881)	0.883	(0.844, 0.923)	0.939
WDR91	4.0	mix_1	9.6	(9.125, 10.104)	4.251	(3.828, 4.737)	3.122	(2.326, 4.321)	11.559	(8.322, 16.278)	0.1	(0.1, 0.1)	0.1	(0.1, 0.1)	0.1	(0.1, 0.1)	0.1	(0.1, 0.1)	0.1	(0.1, 0.1)	0.1	(0.1, 0.1)	0.1	(0.1, 0.1)	0.1	(0.1, 0.1)	0.1	(0.1, 0.1)	0.1	(0.1, 0.1)	0.067	(0.054, 0.083)	0.106	(0.092, 0.121)	0.135	(0.122, 0.149)	0.161	(0.147, 0.174)	0.186	(0.173, 0.199)	0.213	(0.199, 0.226)	0.243	(0.224, 0.258)	0.277	(0.255, 0.296)	0.324	(0.297, 0.352)	0.406
WDR91	4.0	mix_2	14.245	(13.37, 15.015)	4.302	(3.839, 4.837)	7.788	(5.793, 11.204)	7.221	(5.147, 10.908)	0.1	(0.1, 0.1)	0.1	(0.1, 0.1)	0.1	(0.1, 0.1)	0.1	(0.1, 0.1)	0.1	(0.1, 0.1)	0.1	(0.1, 0.1)	0.1	(0.1, 0.1)	0.1	(0.1, 0.1)	0.1	(0.1, 0.1)	0.1	(0.1, 0.1)	0.31	(0.282, 0.345)	0.384	(0.358, 0.41)	0.431	(0.407, 0.454)	0.469	(0.446, 0.489)	0.504	(0.48, 0.524)	0.537	(0.512, 0.563)	0.572	(0.544, 0.601)	0.609	(0.577, 0.641)	0.655	(0.616, 0.69)	0.727
WDR91	4.0	mix_3	18.459	(17.48, 19.755)	4.221	(3.915, 4.608)	5.428	(0.11, 8.955)	1.254	(0.007, 2.312)	0.1	(0.1, 0.1)	0.1	(0.1, 0.1)	0.1	(0.1, 0.1)	0.1	(0.1, 0.1)	0.1	(0.1, 0.1)	0.1	(0.1, 0.1)	0.1	(0.1, 0.1)	0.1	(0.1, 0.1)	0.1	(0.1, 0.1)	0.1	(0.1, 0.1)	0.53	(0.462, 0.608)	0.669	(0.62, 1.0)	0.734	(0.694, 1.0)	0.782	(0.745, 1.0)	0.834	(0.786, 1.0)	0.872	(0.821, 1.0)	0.901	(0.852, 1.0)	0.928	(0.882, 1.0)	0.953	(0.911, 1.0)	0.98
WDR91	4.0	mix_4	13.7	(12.991, 14.387)	4.275	(3.933, 4.643)	1.827	(1.587, 2.082)	1.912	(1.534, 2.353)	0.1	(0.1, 0.1)	0.1	(0.1, 0.1)	0.1	(0.1, 0.1)	0.1	(0.1, 0.1)	0.1	(0.1, 0.1)	0.1	(0.1, 0.1)	0.1	(0.1, 0.1)	0.1	(0.1, 0.1)	0.1	(0.1, 0.1)	0.1	(0.1, 0.1)	0.119	(0.103, 0.136)	0.225	(0.207, 0.247)	0.308	(0.288, 0.334)	0.382	(0.358, 0.413)	0.453	(0.421, 0.487)	0.522	(0.484, 0.56)	0.593	(0.551, 0.635)	0.669	(0.624, 0.712)	0.754	(0.709, 0.798)	0.867
WDR91	4.0	mix_5	17.13	(16.29, 18.051)	4.195	(3.902, 4.501)	3.671	(2.93, 4.726)	1.516	(1.138, 1.978)	0.1	(0.1, 0.1)	0.1	(0.1, 0.1)	0.1	(0.1, 0.1)	0.1	(0.1, 0.1)	0.1	(0.1, 0.1)	0.1	(0.1, 0.1)	0.1	(0.1, 0.1)	0.1	(0.1, 0.1)	0.1	(0.1, 0.1)	0.1	(0.1, 0.1)	0.364	(0.329, 0.406)	0.503	(0.469, 0.532)	0.589	(0.55, 0.618)	0.655	(0.615, 0.687)	0.712	(0.67, 0.746)	0.762	(0.721, 0.796)	0.81	(0.769, 0.843)	0.855	(0.818, 0.887)	0.902	(0.869, 0.93)	0.955
WDR91	8.0	mix_1	9.524	(9.042, 10.122)	4.238	(3.876, 4.612)	2.595	(2.117, 3.346)	8.565	(6.929, 11.195)	0.1	(0.1, 0.1)	0.1	(0.1, 0.1)	0.1	(0.1, 0.1)	0.1	(0.1, 0.1)	0.1	(0.1, 0.1)	0.1	(0.1, 0.1)	0.1	(0.1, 0.1)	0.1	(0.1, 0.1)	0.1	(0.1, 0.1)	0.1	(0.1, 0.1)	0.064	(0.051, 0.08)	0.107	(0.093, 0.124)	0.14	(0.126, 0.157)	0.17	(0.156, 0.185)	0.201	(0.185, 0.215)	0.232	(0.215, 0.248)	0.267	(0.248, 0.285)	0.309	(0.286, 0.328)	0.363	(0.334, 0.388)	0.459
WDR91	8.0	mix_2	14.39	(13.637, 15.084)	4.309	(3.932, 4.773)	5.938	(4.41, 8.125)	5.027	(3.516, 7.073)	0.1	(0.1, 0.1)	0.1	(0.1, 0.1)	0.1	(0.1, 0.1)	0.1	(0.1, 0.1)	0.1	(0.1, 0.1)	0.1	(0.1, 0.1)	0.1	(0.1, 0.1)	0.1	(0.1, 0.1)	0.1	(0.1, 0.1)	0.1	(0.1, 0.1)	0.298	(0.272, 0.334)	0.385	(0.363, 0.414)	0.44	(0.418, 0.466)	0.485	(0.462, 0.51)	0.526	(0.503, 0.551)	0.565	(0.54, 0.592)	0.604	(0.578, 0.636)	0.648	(0.618, 0.684)	0.699	(0.664, 0.74)	0.777
WDR91	8.0	mix_3	18.826	(17.897, 19.784)	4.241	(3.897, 4.688)	4.441	(1.351, 6.51)	0.945	(0.231, 1.557)	0.1	(0.1, 0.1)	0.1	(0.1, 0.1)	0.1	(0.1, 0.1)	0.1	(0.1, 0.1)	0.1	(0.1, 0.1)	0.1	(0.1, 0.1)	0.1	(0.1, 0.1)	0.1	(0.1, 0.1)	0.1	(0.1, 0.1)	0.1	(0.1, 0.1)	0.518	(0.459, 0.585)	0.667	(0.611, 0.726)	0.749	(0.693, 0.802)	0.809	(0.764, 0.937)	0.852	(0.808, 0.957)	0.888	(0.842, 0.972)	0.918	(0.873, 0.983)	0.945	(0.905, 0.992)	0.968	(0.937, 0.997)	0.989
WDR91	8.0	mix_4	13.832	(13.018, 14.673)	4.293	(3.981, 4.646)	1.703	(1.519, 1.949)	1.64	(1.362, 1.929)	0.1	(0.1, 0.1)	0.1	(0.1, 0.1)	0.1	(0.1, 0.1)	0.1	(0.1, 0.1)	0.1	(0.1, 0.1)	0.1	(0.1, 0.1)	0.1	(0.1, 0.1)	0.1	(0.1, 0.1)	0.1	(0.1, 0.1)	0.1	(0.1, 0.1)	0.117	(0.1, 0.138)	0.231	(0.21, 0.254)	0.32	(0.296, 0.346)	0.4	(0.373, 0.432)	0.476	(0.445, 0.513)	0.55	(0.518, 0.592)	0.624	(0.593, 0.672)	0.703	(0.67, 0.75)	0.788	(0.754, 0.832)	0.895
WDR91	8.0	mix_5	17.31	(16.445, 18.619)	4.212	(3.863, 4.504)	3.258	(2.605, 4.201)	1.207	(0.888, 1.674)	0.1	(0.1, 0.1)	0.1	(0.1, 0.1)	0.1	(0.1, 0.1)	0.1	(0.1, 0.1)	0.1	(0.1, 0.1)	0.1	(0.1, 0.1)	0.1	(0.1, 0.1)	0.1	(0.1, 0.1)	0.1	(0.1, 0.1)	0.1	(0.1, 0.1)	0.363	(0.318, 0.412)	0.516	(0.479, 0.558)	0.609	(0.579, 0.65)	0.681	(0.649, 0.725)	0.741	(0.706, 0.787)	0.793	(0.757, 0.84)	0.841	(0.802, 0.885)	0.885	(0.846, 0.925)	0.928	(0.892, 0.959)	0.972
[truncated: 1 more columns]
