# Supplementary material for: Jump-Chain Simulation of Markov Substitution Processes Over Phylogenies
Source: J Mol Evol. 2022 Jun 2;90(3-4):239–43. doi: 10.1007/s00239-022-10058-0 (PMC9233627; doi:10.1007/s00239-022-10058-0)
Supplement: Supplementary file 6 — Supplementary file6 (CSV 105 kb) [file 239_2022_10058_MOESM6_ESM.csv]

			tree	tree	kappa	kappa	p	p	q	q	p0	p0	p1	p1	w_p1	w_p1	p_k1	p_k1	p_k2	p_k2	p_k3	p_k3	p_k4	p_k4	p_k5	p_k5	p_k6	p_k6	p_k7	p_k7	p_k8	p_k8	p_k9	p_k9	p_k10	p_k10	w_k1	w_k1	w_k2	w_k2	w_k3	w_k3	w_k4	w_k4	w_k5	w_k5	w_k6	w_k6	w_k7
			mean	quantile	mean	quantile	mean	quantile	mean	quantile	mean	quantile	mean	quantile	mean	quantile	mean	quantile	mean	quantile	mean	quantile	mean	quantile	mean	quantile	mean	quantile	mean	quantile	mean	quantile	mean	quantile	mean	quantile	mean	quantile	mean	quantile	mean	quantile	mean	quantile	mean	quantile	mean	quantile	mean
geneID	CpG	mix
CSRP2BP	1.0	mix_1	10.022	(9.553, 10.437)	2.714	(2.458, 2.935)	1.0	(0.998, 1.0)	3.947	(3.048, 5.205)	1.0	(1.0, 1.0)	0.0	(0.0, 0.002)	2.837	(1.0, 19.825)	0.1	(0.1, 0.1)	0.1	(0.1, 0.1)	0.1	(0.1, 0.1)	0.1	(0.1, 0.1)	0.1	(0.1, 0.1)	0.1	(0.1, 0.1)	0.1	(0.1, 0.1)	0.1	(0.1, 0.1)	0.1	(0.1, 0.1)	0.1	(0.1, 0.1)	0.075	(0.063, 0.088)	0.11	(0.099, 0.123)	0.136	(0.124, 0.148)	0.158	(0.146, 0.171)	0.18	(0.168, 0.192)	0.203	(0.19, 0.215)	0.228
CSRP2BP	1.0	mix_2	14.78	(14.156, 15.48)	2.71	(2.506, 2.931)	0.997	(0.98, 1.0)	22.401	(10.834, 65.329)	1.0	(1.0, 1.0)	0.003	(0.0, 0.02)	1.767	(1.0, 8.93)	0.1	(0.098, 0.1)	0.1	(0.098, 0.1)	0.1	(0.098, 0.1)	0.1	(0.098, 0.1)	0.1	(0.098, 0.1)	0.1	(0.098, 0.1)	0.1	(0.098, 0.1)	0.1	(0.098, 0.1)	0.1	(0.098, 0.1)	0.1	(0.098, 0.1)	0.366	(0.318, 0.42)	0.415	(0.379, 0.452)	0.444	(0.413, 0.472)	0.468	(0.439, 0.49)	0.489	(0.466, 0.512)	0.51	(0.485, 0.533)	0.532
CSRP2BP	1.0	mix_3	19.595	(18.709, 20.502)	2.721	(2.489, 2.916)	0.617	(0.0, 1.0)	34.854	(0.005, 99.0)	1.0	(1.0, 1.0)	0.383	(0.0, 1.0)	1.086	(1.0, 1.637)	0.062	(0.0, 0.1)	0.062	(0.0, 0.1)	0.062	(0.0, 0.1)	0.062	(0.0, 0.1)	0.062	(0.0, 0.1)	0.062	(0.0, 0.1)	0.062	(0.0, 0.1)	0.062	(0.0, 0.1)	0.062	(0.0, 0.1)	0.062	(0.0, 0.1)	0.429	(0.0, 0.743)	0.463	(0.0, 0.768)	0.488	(0.0, 0.789)	0.501	(0.0, 0.81)	0.513	(0.0, 0.836)	0.538	(0.0, 0.862)	0.553
CSRP2BP	1.0	mix_4	14.289	(13.616, 15.226)	2.74	(2.568, 2.915)	1.0	(0.998, 1.0)	2.038	(1.76, 2.385)	1.0	(1.0, 1.0)	0.0	(0.0, 0.002)	2.481	(1.0, 13.633)	0.1	(0.1, 0.1)	0.1	(0.1, 0.1)	0.1	(0.1, 0.1)	0.1	(0.1, 0.1)	0.1	(0.1, 0.1)	0.1	(0.1, 0.1)	0.1	(0.1, 0.1)	0.1	(0.1, 0.1)	0.1	(0.1, 0.1)	0.1	(0.1, 0.1)	0.125	(0.107, 0.144)	0.225	(0.205, 0.244)	0.301	(0.283, 0.32)	0.368	(0.346, 0.39)	0.432	(0.406, 0.458)	0.496	(0.463, 0.524)	0.562
CSRP2BP	1.0	mix_5	18.087	(17.314, 18.911)	2.719	(2.538, 2.955)	0.884	(0.339, 1.0)	9.177	(1.76, 39.04)	1.0	(1.0, 1.0)	0.116	(0.0, 0.661)	1.115	(1.0, 1.51)	0.088	(0.034, 0.1)	0.088	(0.034, 0.1)	0.088	(0.034, 0.1)	0.088	(0.034, 0.1)	0.088	(0.034, 0.1)	0.088	(0.034, 0.1)	0.088	(0.034, 0.1)	0.088	(0.034, 0.1)	0.088	(0.034, 0.1)	0.088	(0.034, 0.1)	0.405	(0.162, 0.509)	0.499	(0.221, 0.56)	0.555	(0.245, 0.61)	0.599	(0.257, 0.662)	0.638	(0.268, 0.712)	0.673	(0.278, 0.755)	0.709
CSRP2BP	2.0	mix_1	10.728	(10.302, 11.234)	2.941	(2.723, 3.204)	1.0	(0.999, 1.0)	3.805	(2.898, 5.153)	1.0	(1.0, 1.0)	0.0	(0.0, 0.001)	2.41	(1.0, 9.886)	0.1	(0.1, 0.1)	0.1	(0.1, 0.1)	0.1	(0.1, 0.1)	0.1	(0.1, 0.1)	0.1	(0.1, 0.1)	0.1	(0.1, 0.1)	0.1	(0.1, 0.1)	0.1	(0.1, 0.1)	0.1	(0.1, 0.1)	0.1	(0.1, 0.1)	0.073	(0.061, 0.091)	0.109	(0.097, 0.126)	0.135	(0.123, 0.15)	0.158	(0.146, 0.172)	0.18	(0.169, 0.192)	0.204	(0.192, 0.215)	0.229
CSRP2BP	2.0	mix_2	15.856	(15.259, 16.489)	2.955	(2.724, 3.202)	0.987	(0.964, 1.0)	16.29	(8.394, 37.235)	1.0	(1.0, 1.0)	0.013	(0.0, 0.036)	1.585	(1.0, 7.516)	0.099	(0.096, 0.1)	0.099	(0.096, 0.1)	0.099	(0.096, 0.1)	0.099	(0.096, 0.1)	0.099	(0.096, 0.1)	0.099	(0.096, 0.1)	0.099	(0.096, 0.1)	0.099	(0.096, 0.1)	0.099	(0.096, 0.1)	0.099	(0.096, 0.1)	0.351	(0.301, 0.41)	0.404	(0.367, 0.442)	0.437	(0.409, 0.465)	0.463	(0.443, 0.491)	0.487	(0.469, 0.518)	0.51	(0.489, 0.543)	0.536
CSRP2BP	2.0	mix_3	20.899	(20.024, 21.795)	2.984	(2.77, 3.209)	0.621	(0.0, 1.0)	24.832	(0.005, 99.0)	1.0	(1.0, 1.0)	0.379	(0.0, 1.0)	1.088	(1.0, 1.904)	0.062	(0.0, 0.1)	0.062	(0.0, 0.1)	0.062	(0.0, 0.1)	0.062	(0.0, 0.1)	0.062	(0.0, 0.1)	0.062	(0.0, 0.1)	0.062	(0.0, 0.1)	0.062	(0.0, 0.1)	0.062	(0.0, 0.1)	0.062	(0.0, 0.1)	0.425	(0.0, 0.723)	0.471	(0.0, 0.757)	0.495	(0.0, 0.777)	0.512	(0.0, 0.802)	0.537	(0.0, 0.843)	0.554	(0.0, 0.874)	0.574
CSRP2BP	2.0	mix_4	15.268	(14.489, 16.115)	2.965	(2.747, 3.226)	0.999	(0.988, 1.0)	2.018	(1.773, 2.299)	1.0	(1.0, 1.0)	0.001	(0.0, 0.012)	1.804	(1.0, 8.155)	0.1	(0.099, 0.1)	0.1	(0.099, 0.1)	0.1	(0.099, 0.1)	0.1	(0.099, 0.1)	0.1	(0.099, 0.1)	0.1	(0.099, 0.1)	0.1	(0.099, 0.1)	0.1	(0.099, 0.1)	0.1	(0.099, 0.1)	0.1	(0.099, 0.1)	0.126	(0.109, 0.143)	0.228	(0.209, 0.248)	0.305	(0.283, 0.327)	0.374	(0.349, 0.401)	0.439	(0.411, 0.471)	0.504	(0.474, 0.54)	0.57
CSRP2BP	2.0	mix_5	19.382	(18.688, 20.246)	2.968	(2.731, 3.209)	0.842	(0.001, 1.0)	8.531	(0.006, 20.508)	1.0	(1.0, 1.0)	0.158	(0.0, 0.999)	1.088	(1.0, 1.68)	0.084	(0.0, 0.1)	0.084	(0.0, 0.1)	0.084	(0.0, 0.1)	0.084	(0.0, 0.1)	0.084	(0.0, 0.1)	0.084	(0.0, 0.1)	0.084	(0.0, 0.1)	0.084	(0.0, 0.1)	0.084	(0.0, 0.1)	0.084	(0.0, 0.1)	0.4	(0.0, 0.478)	0.492	(0.0, 0.547)	0.547	(0.0, 0.617)	0.591	(0.0, 0.676)	0.628	(0.0, 0.728)	0.663	(0.0, 0.774)	0.698
CSRP2BP	4.0	mix_1	11.106	(10.703, 11.636)	3.08	(2.839, 3.338)	0.999	(0.996, 1.0)	3.374	(2.606, 4.339)	1.0	(1.0, 1.0)	0.001	(0.0, 0.004)	2.933	(1.0, 16.496)	0.1	(0.1, 0.1)	0.1	(0.1, 0.1)	0.1	(0.1, 0.1)	0.1	(0.1, 0.1)	0.1	(0.1, 0.1)	0.1	(0.1, 0.1)	0.1	(0.1, 0.1)	0.1	(0.1, 0.1)	0.1	(0.1, 0.1)	0.1	(0.1, 0.1)	0.071	(0.058, 0.085)	0.109	(0.098, 0.122)	0.137	(0.127, 0.148)	0.162	(0.151, 0.172)	0.187	(0.175, 0.198)	0.212	(0.2, 0.225)	0.24
CSRP2BP	4.0	mix_2	16.582	(15.999, 17.331)	3.157	(2.937, 3.399)	0.984	(0.942, 1.0)	12.196	(7.318, 25.971)	1.0	(1.0, 1.0)	0.016	(0.0, 0.058)	1.462	(1.0, 6.188)	0.098	(0.094, 0.1)	0.098	(0.094, 0.1)	0.098	(0.094, 0.1)	0.098	(0.094, 0.1)	0.098	(0.094, 0.1)	0.098	(0.094, 0.1)	0.098	(0.094, 0.1)	0.098	(0.094, 0.1)	0.098	(0.094, 0.1)	0.098	(0.094, 0.1)	0.337	(0.301, 0.399)	0.4	(0.37, 0.439)	0.438	(0.412, 0.468)	0.469	(0.449, 0.495)	0.498	(0.472, 0.522)	0.525	(0.497, 0.551)	0.553
CSRP2BP	4.0	mix_3	21.868	(20.901, 22.947)	3.161	(2.905, 3.376)	0.595	(0.0, 1.0)	37.758	(0.005, 99.0)	1.0	(1.0, 1.0)	0.405	(0.0, 1.0)	1.124	(1.0, 1.707)	0.06	(0.0, 0.1)	0.06	(0.0, 0.1)	0.06	(0.0, 0.1)	0.06	(0.0, 0.1)	0.06	(0.0, 0.1)	0.06	(0.0, 0.1)	0.06	(0.0, 0.1)	0.06	(0.0, 0.1)	0.06	(0.0, 0.1)	0.06	(0.0, 0.1)	0.451	(0.0, 0.728)	0.493	(0.0, 0.754)	0.517	(0.0, 0.773)	0.535	(0.0, 0.788)	0.55	(0.0, 0.819)	0.574	(0.0, 0.858)	0.588
CSRP2BP	4.0	mix_4	15.99	(15.33, 16.784)	3.137	(2.829, 3.36)	0.988	(0.939, 1.0)	1.98	(1.693, 2.357)	1.0	(1.0, 1.0)	0.012	(0.0, 0.061)	1.486	(1.0, 5.196)	0.099	(0.094, 0.1)	0.099	(0.094, 0.1)	0.099	(0.094, 0.1)	0.099	(0.094, 0.1)	0.099	(0.094, 0.1)	0.099	(0.094, 0.1)	0.099	(0.094, 0.1)	0.099	(0.094, 0.1)	0.099	(0.094, 0.1)	0.099	(0.094, 0.1)	0.126	(0.105, 0.142)	0.229	(0.205, 0.247)	0.308	(0.285, 0.329)	0.378	(0.352, 0.405)	0.445	(0.415, 0.477)	0.511	(0.475, 0.546)	0.578
CSRP2BP	4.0	mix_5	20.139	(19.226, 21.183)	3.165	(2.918, 3.389)	0.797	(0.265, 0.992)	11.813	(1.633, 57.422)	1.0	(1.0, 1.0)	0.203	(0.008, 0.735)	1.143	(1.0, 1.697)	0.08	(0.026, 0.099)	0.08	(0.026, 0.099)	0.08	(0.026, 0.099)	0.08	(0.026, 0.099)	0.08	(0.026, 0.099)	0.08	(0.026, 0.099)	0.08	(0.026, 0.099)	0.08	(0.026, 0.099)	0.08	(0.026, 0.099)	0.08	(0.026, 0.099)	0.401	(0.164, 0.512)	0.487	(0.216, 0.547)	0.539	(0.243, 0.604)	0.58	(0.256, 0.668)	0.616	(0.262, 0.722)	0.67	(0.578, 0.786)	0.703
CSRP2BP	8.0	mix_1	10.926	(10.412, 11.379)	3.103	(2.895, 3.316)	0.996	(0.984, 1.0)	3.08	(2.527, 4.108)	1.0	(1.0, 1.0)	0.004	(0.0, 0.016)	3.504	(1.0, 20.441)	0.1	(0.098, 0.1)	0.1	(0.098, 0.1)	0.1	(0.098, 0.1)	0.1	(0.098, 0.1)	0.1	(0.098, 0.1)	0.1	(0.098, 0.1)	0.1	(0.098, 0.1)	0.1	(0.098, 0.1)	0.1	(0.098, 0.1)	0.1	(0.098, 0.1)	0.071	(0.06, 0.087)	0.113	(0.102, 0.127)	0.144	(0.133, 0.157)	0.172	(0.16, 0.184)	0.199	(0.186, 0.212)	0.228	(0.212, 0.244)	0.259
CSRP2BP	8.0	mix_2	16.691	(16.122, 17.322)	3.182	(2.949, 3.464)	0.958	(0.907, 1.0)	13.633	(6.608, 29.824)	1.0	(1.0, 1.0)	0.042	(0.0, 0.093)	1.678	(1.0, 12.165)	0.096	(0.091, 0.1)	0.096	(0.091, 0.1)	0.096	(0.091, 0.1)	0.096	(0.091, 0.1)	0.096	(0.091, 0.1)	0.096	(0.091, 0.1)	0.096	(0.091, 0.1)	0.096	(0.091, 0.1)	0.096	(0.091, 0.1)	0.096	(0.091, 0.1)	0.347	(0.298, 0.404)	0.409	(0.377, 0.443)	0.447	(0.425, 0.47)	0.478	(0.459, 0.502)	0.506	(0.483, 0.533)	0.533	(0.501, 0.562)	0.561
CSRP2BP	8.0	mix_3	21.992	(21.045, 22.948)	3.152	(2.92, 3.338)	0.646	(0.0, 0.985)	24.948	(0.005, 99.0)	1.0	(1.0, 1.0)	0.354	(0.015, 1.0)	1.237	(1.0, 1.729)	0.065	(0.0, 0.099)	0.065	(0.0, 0.099)	0.065	(0.0, 0.099)	0.065	(0.0, 0.099)	0.065	(0.0, 0.099)	0.065	(0.0, 0.099)	0.065	(0.0, 0.099)	0.065	(0.0, 0.099)	0.065	(0.0, 0.099)	0.065	(0.0, 0.099)	0.452	(0.0, 0.727)	0.505	(0.0, 0.753)	0.535	(0.0, 0.778)	0.557	(0.0, 0.82)	0.576	(0.0, 0.858)	0.612	(0.0, 0.912)	0.628
CSRP2BP	8.0	mix_4	15.974	(15.089, 16.657)	3.146	(2.859, 3.383)	0.967	(0.888, 1.0)	1.93	(1.642, 2.302)	1.0	(1.0, 1.0)	0.033	(0.0, 0.112)	1.297	(1.0, 2.101)	0.097	(0.089, 0.1)	0.097	(0.089, 0.1)	0.097	(0.089, 0.1)	0.097	(0.089, 0.1)	0.097	(0.089, 0.1)	0.097	(0.089, 0.1)	0.097	(0.089, 0.1)	0.097	(0.089, 0.1)	0.097	(0.089, 0.1)	0.097	(0.089, 0.1)	0.125	(0.108, 0.144)	0.231	(0.21, 0.257)	0.312	(0.282, 0.344)	0.384	(0.344, 0.423)	0.453	(0.403, 0.495)	0.52	(0.462, 0.567)	0.589
CSRP2BP	8.0	mix_5	20.269	(19.274, 21.343)	3.168	(2.985, 3.397)	0.808	(0.245, 0.985)	13.696	(1.6, 98.845)	1.0	(1.0, 1.0)	0.192	(0.015, 0.755)	1.214	(1.0, 1.727)	0.081	(0.025, 0.098)	0.081	(0.025, 0.098)	0.081	(0.025, 0.098)	0.081	(0.025, 0.098)	0.081	(0.025, 0.098)	0.081	(0.025, 0.098)	0.081	(0.025, 0.098)	0.081	(0.025, 0.098)	0.081	(0.025, 0.098)	0.081	(0.025, 0.098)	0.413	(0.174, 0.512)	0.505	(0.224, 0.563)	0.56	(0.244, 0.637)	0.603	(0.257, 0.706)	0.641	(0.262, 0.762)	0.685	(0.564, 0.814)	0.719
GPAM	1.0	mix_1	7.873	(7.517, 8.29)	3.26	(2.99, 3.556)	1.0	(0.998, 1.0)	4.108	(3.053, 6.191)	1.0	(1.0, 1.0)	0.0	(0.0, 0.002)	2.83	(1.0, 12.927)	0.1	(0.1, 0.1)	0.1	(0.1, 0.1)	0.1	(0.1, 0.1)	0.1	(0.1, 0.1)	0.1	(0.1, 0.1)	0.1	(0.1, 0.1)	0.1	(0.1, 0.1)	0.1	(0.1, 0.1)	0.1	(0.1, 0.1)	0.1	(0.1, 0.1)	0.076	(0.062, 0.096)	0.111	(0.097, 0.129)	0.136	(0.123, 0.152)	0.158	(0.146, 0.171)	0.18	(0.168, 0.191)	0.202	(0.19, 0.213)	0.226
GPAM	1.0	mix_2	11.673	(11.204, 12.066)	3.244	(2.998, 3.53)	0.997	(0.98, 1.0)	24.242	(10.777, 67.577)	1.0	(1.0, 1.0)	0.003	(0.0, 0.02)	1.678	(1.0, 7.183)	0.1	(0.098, 0.1)	0.1	(0.098, 0.1)	0.1	(0.098, 0.1)	0.1	(0.098, 0.1)	0.1	(0.098, 0.1)	0.1	(0.098, 0.1)	0.1	(0.098, 0.1)	0.1	(0.098, 0.1)	0.1	(0.098, 0.1)	0.1	(0.098, 0.1)	0.368	(0.318, 0.436)	0.415	(0.382, 0.466)	0.444	(0.418, 0.482)	0.467	(0.447, 0.496)	0.488	(0.469, 0.512)	0.508	(0.485, 0.534)	0.529
GPAM	1.0	mix_3	15.285	(14.732, 15.985)	3.261	(3.058, 3.542)	0.848	(0.0, 1.0)	46.123	(0.005, 99.0)	1.0	(1.0, 1.0)	0.152	(0.0, 1.0)	1.104	(1.0, 1.821)	0.085	(0.0, 0.1)	0.085	(0.0, 0.1)	0.085	(0.0, 0.1)	0.085	(0.0, 0.1)	0.085	(0.0, 0.1)	0.085	(0.0, 0.1)	0.085	(0.0, 0.1)	0.085	(0.0, 0.1)	0.085	(0.0, 0.1)	0.085	(0.0, 0.1)	0.591	(0.0, 0.746)	0.634	(0.0, 0.77)	0.662	(0.0, 0.785)	0.687	(0.0, 0.814)	0.703	(0.0, 0.833)	0.74	(0.0, 0.947)	0.761
GPAM	1.0	mix_4	11.273	(10.634, 11.767)	3.209	(2.961, 3.475)	0.999	(0.989, 1.0)	2.059	(1.783, 2.369)	1.0	(1.0, 1.0)	0.001	(0.0, 0.011)	3.655	(1.0, 24.883)	0.1	(0.099, 0.1)	0.1	(0.099, 0.1)	0.1	(0.099, 0.1)	0.1	(0.099, 0.1)	0.1	(0.099, 0.1)	0.1	(0.099, 0.1)	0.1	(0.099, 0.1)	0.1	(0.099, 0.1)	0.1	(0.099, 0.1)	0.1	(0.099, 0.1)	0.126	(0.108, 0.153)	0.226	(0.206, 0.257)	0.301	(0.281, 0.332)	0.368	(0.346, 0.399)	0.432	(0.407, 0.464)	0.495	(0.468, 0.529)	0.561
GPAM	1.0	mix_5	14.082	(13.505, 14.545)	3.217	(2.956, 3.458)	0.917	(0.747, 1.0)	9.389	(4.012, 25.44)	1.0	(1.0, 1.0)	0.083	(0.0, 0.253)	1.132	(1.0, 2.3)	0.092	(0.075, 0.1)	0.092	(0.075, 0.1)	0.092	(0.075, 0.1)	0.092	(0.075, 0.1)	0.092	(0.075, 0.1)	0.092	(0.075, 0.1)	0.092	(0.075, 0.1)	0.092	(0.075, 0.1)	0.092	(0.075, 0.1)	0.092	(0.075, 0.1)	0.421	(0.359, 0.527)	0.519	(0.481, 0.579)	0.577	(0.534, 0.621)	0.623	(0.57, 0.671)	0.663	(0.598, 0.713)	0.7	(0.619, 0.76)	0.736
GPAM	2.0	mix_1	8.353	(7.984, 8.675)	3.498	(3.222, 3.808)	1.0	(0.999, 1.0)	3.856	(2.914, 5.298)	1.0	(1.0, 1.0)	0.0	(0.0, 0.001)	2.753	(1.0, 9.136)	0.1	(0.1, 0.1)	0.1	(0.1, 0.1)	0.1	(0.1, 0.1)	0.1	(0.1, 0.1)	0.1	(0.1, 0.1)	0.1	(0.1, 0.1)	0.1	(0.1, 0.1)	0.1	(0.1, 0.1)	0.1	(0.1, 0.1)	0.1	(0.1, 0.1)	0.075	(0.061, 0.089)	0.111	(0.098, 0.124)	0.137	(0.126, 0.148)	0.16	(0.15, 0.171)	0.183	(0.172, 0.194)	0.206	(0.194, 0.219)	0.232
GPAM	2.0	mix_2	12.342	(11.953, 12.842)	3.539	(3.25, 3.809)	0.995	(0.973, 1.0)	16.603	(8.287, 42.843)	1.0	(1.0, 1.0)	0.005	(0.0, 0.027)	2.253	(1.0, 11.222)	0.1	(0.097, 0.1)	0.1	(0.097, 0.1)	0.1	(0.097, 0.1)	0.1	(0.097, 0.1)	0.1	(0.097, 0.1)	0.1	(0.097, 0.1)	0.1	(0.097, 0.1)	0.1	(0.097, 0.1)	0.1	(0.097, 0.1)	0.1	(0.097, 0.1)	0.351	(0.309, 0.411)	0.406	(0.372, 0.449)	0.44	(0.413, 0.467)	0.468	(0.445, 0.492)	0.493	(0.471, 0.518)	0.517	(0.494, 0.545)	0.542
GPAM	2.0	mix_3	16.222	(15.449, 16.778)	3.553	(3.298, 3.843)	0.731	(0.0, 1.0)	29.7	(0.005, 99.0)	1.0	(1.0, 1.0)	0.269	(0.0, 1.0)	1.185	(1.0, 1.601)	0.073	(0.0, 0.1)	0.073	(0.0, 0.1)	0.073	(0.0, 0.1)	0.073	(0.0, 0.1)	0.073	(0.0, 0.1)	0.073	(0.0, 0.1)	0.073	(0.0, 0.1)	0.073	(0.0, 0.1)	0.073	(0.0, 0.1)	0.073	(0.0, 0.1)	0.51	(0.0, 0.728)	0.561	(0.0, 0.754)	0.59	(0.0, 0.771)	0.611	(0.0, 0.804)	0.631	(0.0, 0.833)	0.697	(0.0, 1.0)	0.717
GPAM	2.0	mix_4	11.883	(11.348, 12.506)	3.496	(3.193, 3.767)	0.998	(0.981, 1.0)	1.981	(1.7, 2.356)	1.0	(1.0, 1.0)	0.002	(0.0, 0.019)	1.798	(1.0, 7.794)	0.1	(0.098, 0.1)	0.1	(0.098, 0.1)	0.1	(0.098, 0.1)	0.1	(0.098, 0.1)	0.1	(0.098, 0.1)	0.1	(0.098, 0.1)	0.1	(0.098, 0.1)	0.1	(0.098, 0.1)	0.1	(0.098, 0.1)	0.1	(0.098, 0.1)	0.123	(0.104, 0.146)	0.224	(0.204, 0.248)	0.301	(0.279, 0.325)	0.37	(0.345, 0.394)	0.436	(0.407, 0.462)	0.501	(0.466, 0.53)	0.568
GPAM	2.0	mix_5	15.006	(14.511, 15.752)	3.502	(3.246, 3.712)	0.837	(0.596, 1.0)	11.31	(3.902, 63.591)	1.0	(1.0, 1.0)	0.163	(0.0, 0.404)	1.086	(1.0, 1.763)	0.084	(0.06, 0.1)	0.084	(0.06, 0.1)	0.084	(0.06, 0.1)	0.084	(0.06, 0.1)	0.084	(0.06, 0.1)	0.084	(0.06, 0.1)	0.084	(0.06, 0.1)	0.084	(0.06, 0.1)	0.084	(0.06, 0.1)	0.084	(0.06, 0.1)	0.411	(0.351, 0.5)	0.5	(0.458, 0.549)	0.554	(0.508, 0.609)	0.596	(0.54, 0.667)	0.635	(0.559, 0.718)	0.679	(0.582, 0.772)	0.721
GPAM	4.0	mix_1	8.6	(8.109, 9.06)	3.653	(3.365, 3.941)	0.999	(0.992, 1.0)	3.22	(2.403, 4.13)	1.0	(1.0, 1.0)	0.001	(0.0, 0.008)	2.566	(1.0, 7.557)	0.1	(0.099, 0.1)	0.1	(0.099, 0.1)	0.1	(0.099, 0.1)	0.1	(0.099, 0.1)	0.1	(0.099, 0.1)	0.1	(0.099, 0.1)	0.1	(0.099, 0.1)	0.1	(0.099, 0.1)	0.1	(0.099, 0.1)	0.1	(0.099, 0.1)	0.068	(0.054, 0.082)	0.106	(0.093, 0.119)	0.135	(0.122, 0.147)	0.16	(0.147, 0.172)	0.185	(0.171, 0.198)	0.211	(0.195, 0.225)	0.24
GPAM	4.0	mix_2	12.784	(12.298, 13.321)	3.708	(3.407, 4.061)	0.979	(0.936, 1.0)	12.408	(6.214, 27.714)	1.0	(1.0, 1.0)	0.021	(0.0, 0.064)	1.944	(1.0, 8.982)	0.098	(0.094, 0.1)	0.098	(0.094, 0.1)	0.098	(0.094, 0.1)	0.098	(0.094, 0.1)	0.098	(0.094, 0.1)	0.098	(0.094, 0.1)	0.098	(0.094, 0.1)	0.098	(0.094, 0.1)	0.098	(0.094, 0.1)	0.098	(0.094, 0.1)	0.331	(0.281, 0.395)	0.394	(0.359, 0.44)	0.433	(0.405, 0.468)	0.465	(0.436, 0.494)	0.494	(0.463, 0.524)	0.522	(0.486, 0.556)	0.55
GPAM	4.0	mix_3	16.843	(16.15, 17.648)	3.699	(3.4, 4.021)	0.745	(0.0, 1.0)	32.324	(0.005, 99.0)	1.0	(1.0, 1.0)	0.255	(0.0, 1.0)	1.25	(1.0, 1.843)	0.075	(0.0, 0.1)	0.075	(0.0, 0.1)	0.075	(0.0, 0.1)	0.075	(0.0, 0.1)	0.075	(0.0, 0.1)	0.075	(0.0, 0.1)	0.075	(0.0, 0.1)	0.075	(0.0, 0.1)	0.075	(0.0, 0.1)	0.075	(0.0, 0.1)	0.515	(0.0, 0.711)	0.576	(0.0, 0.744)	0.613	(0.0, 0.769)	0.642	(0.0, 0.818)	0.662	(0.0, 0.854)	0.703	(0.0, 1.0)	0.728
GPAM	4.0	mix_4	12.388	(11.744, 12.91)	3.687	(3.386, 4.011)	0.982	(0.918, 1.0)	1.932	(1.633, 2.42)	1.0	(1.0, 1.0)	0.018	(0.0, 0.082)	1.545	(1.0, 6.643)	0.098	(0.092, 0.1)	0.098	(0.092, 0.1)	0.098	(0.092, 0.1)	0.098	(0.092, 0.1)	0.098	(0.092, 0.1)	0.098	(0.092, 0.1)	0.098	(0.092, 0.1)	0.098	(0.092, 0.1)	0.098	(0.092, 0.1)	0.098	(0.092, 0.1)	0.121	(0.099, 0.147)	0.225	(0.199, 0.251)	0.304	(0.275, 0.334)	0.374	(0.341, 0.409)	0.442	(0.401, 0.481)	0.508	(0.461, 0.55)	0.577
GPAM	4.0	mix_5	15.588	(14.898, 16.237)	3.678	(3.407, 4.013)	0.812	(0.616, 0.978)	14.332	(3.446, 98.983)	1.0	(1.0, 1.0)	0.188	(0.022, 0.384)	1.144	(1.0, 1.54)	0.081	(0.062, 0.098)	0.081	(0.062, 0.098)	0.081	(0.062, 0.098)	0.081	(0.062, 0.098)	0.081	(0.062, 0.098)	0.081	(0.062, 0.098)	0.081	(0.062, 0.098)	0.081	(0.062, 0.098)	0.081	(0.062, 0.098)	0.081	(0.062, 0.098)	0.408	(0.343, 0.508)	0.496	(0.456, 0.545)	0.549	(0.502, 0.604)	0.591	(0.532, 0.665)	0.628	(0.55, 0.714)	0.662	(0.566, 0.763)	0.695
GPAM	8.0	mix_1	8.429	(7.966, 8.882)	3.662	(3.363, 3.991)	0.994	(0.982, 1.0)	3.078	(2.257, 4.095)	1.0	(1.0, 1.0)	0.006	(0.0, 0.018)	3.566	(1.0, 22.667)	0.099	(0.098, 0.1)	0.099	(0.098, 0.1)	0.099	(0.098, 0.1)	0.099	(0.098, 0.1)	0.099	(0.098, 0.1)	0.099	(0.098, 0.1)	0.099	(0.098, 0.1)	0.099	(0.098, 0.1)	0.099	(0.098, 0.1)	0.099	(0.098, 0.1)	0.069	(0.054, 0.085)	0.11	(0.095, 0.125)	0.14	(0.126, 0.152)	0.167	(0.154, 0.177)	0.194	(0.18, 0.205)	0.222	(0.208, 0.235)	0.253
GPAM	8.0	mix_2	12.796	(12.264, 13.252)	3.741	(3.461, 4.012)	0.963	(0.9, 1.0)	15.398	(5.617, 95.192)	1.0	(1.0, 1.0)	0.037	(0.0, 0.1)	1.703	(1.0, 7.886)	0.096	(0.09, 0.1)	0.096	(0.09, 0.1)	0.096	(0.09, 0.1)	0.096	(0.09, 0.1)	0.096	(0.09, 0.1)	0.096	(0.09, 0.1)	0.096	(0.09, 0.1)	0.096	(0.09, 0.1)	0.096	(0.09, 0.1)	0.096	(0.09, 0.1)	0.342	(0.286, 0.431)	0.406	(0.369, 0.453)	0.445	(0.419, 0.477)	0.477	(0.455, 0.504)	0.505	(0.482, 0.53)	0.533	(0.497, 0.566)	0.562
GPAM	8.0	mix_3	16.767	(16.004, 17.511)	3.754	(3.511, 4.017)	0.734	(0.0, 0.993)	25.996	(0.005, 99.0)	1.0	(1.0, 1.0)	0.266	(0.007, 1.0)	1.412	(1.0, 2.332)	0.073	(0.0, 0.099)	0.073	(0.0, 0.099)	0.073	(0.0, 0.099)	0.073	(0.0, 0.099)	0.073	(0.0, 0.099)	0.073	(0.0, 0.099)	0.073	(0.0, 0.099)	0.073	(0.0, 0.099)	0.073	(0.0, 0.099)	0.073	(0.0, 0.099)	0.492	(0.0, 0.738)	0.552	(0.0, 0.762)	0.586	(0.0, 0.784)	0.611	(0.0, 0.827)	0.641	(0.0, 0.866)	0.693	(0.0, 1.0)	0.717
GPAM	8.0	mix_4	12.266	(11.782, 12.747)	3.717	(3.364, 4.098)	0.975	(0.893, 1.0)	1.923	(1.623, 2.422)	1.0	(1.0, 1.0)	0.025	(0.0, 0.107)	1.648	(1.0, 2.763)	0.097	(0.089, 0.1)	0.097	(0.089, 0.1)	0.097	(0.089, 0.1)	0.097	(0.089, 0.1)	0.097	(0.089, 0.1)	0.097	(0.089, 0.1)	0.097	(0.089, 0.1)	0.097	(0.089, 0.1)	0.097	(0.089, 0.1)	0.097	(0.089, 0.1)	0.124	(0.1, 0.145)	0.23	(0.202, 0.251)	0.31	(0.281, 0.337)	0.383	(0.347, 0.415)	0.451	(0.404, 0.489)	0.518	(0.464, 0.561)	0.587
GPAM	8.0	mix_5	15.531	(14.859, 16.075)	3.686	(3.419, 4.0)	0.861	(0.601, 0.995)	7.769	(2.839, 24.247)	1.0	(1.0, 1.0)	0.139	(0.005, 0.399)	1.373	(1.0, 2.282)	0.086	(0.06, 0.099)	0.086	(0.06, 0.099)	0.086	(0.06, 0.099)	0.086	(0.06, 0.099)	0.086	(0.06, 0.099)	0.086	(0.06, 0.099)	0.086	(0.06, 0.099)	0.086	(0.06, 0.099)	0.086	(0.06, 0.099)	0.086	(0.06, 0.099)	0.406	(0.338, 0.496)	0.508	(0.461, 0.558)	0.569	(0.511, 0.628)	0.617	(0.544, 0.689)	0.66	(0.568, 0.744)	0.706	(0.604, 0.803)	0.743
HSPA4	1.0	mix_1	5.261	(4.98, 5.511)	3.357	(2.987, 3.721)	1.0	(0.998, 1.0)	4.044	(2.749, 6.645)	1.0	(1.0, 1.0)	0.0	(0.0, 0.002)	2.14	(1.0, 12.33)	0.1	(0.1, 0.1)	0.1	(0.1, 0.1)	0.1	(0.1, 0.1)	0.1	(0.1, 0.1)	0.1	(0.1, 0.1)	0.1	(0.1, 0.1)	0.1	(0.1, 0.1)	0.1	(0.1, 0.1)	0.1	(0.1, 0.1)	0.1	(0.1, 0.1)	0.074	(0.055, 0.097)	0.109	(0.091, 0.129)	0.134	(0.117, 0.151)	0.157	(0.142, 0.172)	0.179	(0.165, 0.194)	0.201	(0.186, 0.216)	0.226
HSPA4	1.0	mix_2	7.887	(7.472, 8.277)	3.319	(2.944, 3.63)	0.996	(0.96, 1.0)	27.882	(7.672, 97.75)	1.0	(1.0, 1.0)	0.004	(0.0, 0.04)	1.492	(1.0, 6.409)	0.1	(0.096, 0.1)	0.1	(0.096, 0.1)	0.1	(0.096, 0.1)	0.1	(0.096, 0.1)	0.1	(0.096, 0.1)	0.1	(0.096, 0.1)	0.1	(0.096, 0.1)	0.1	(0.096, 0.1)	0.1	(0.096, 0.1)	0.1	(0.096, 0.1)	0.367	(0.293, 0.451)	0.414	(0.362, 0.475)	0.443	(0.403, 0.491)	0.467	(0.433, 0.503)	0.488	(0.456, 0.518)	0.508	(0.476, 0.539)	0.529
HSPA4	1.0	mix_3	10.535	(10.037, 11.071)	3.28	(2.917, 3.63)	0.919	(0.003, 1.0)	54.541	(0.005, 99.0)	1.0	(1.0, 1.0)	0.081	(0.0, 0.997)	1.219	(1.0, 2.286)	0.092	(0.0, 0.1)	0.092	(0.0, 0.1)	0.092	(0.0, 0.1)	0.092	(0.0, 0.1)	0.092	(0.0, 0.1)	0.092	(0.0, 0.1)	0.092	(0.0, 0.1)	0.092	(0.0, 0.1)	0.092	(0.0, 0.1)	0.092	(0.0, 0.1)	0.646	(0.0, 0.774)	0.693	(0.0, 0.798)	0.72	(0.0, 0.812)	0.74	(0.0, 0.822)	0.757	(0.0, 0.846)	0.782	(0.344, 0.877)	0.797
HSPA4	1.0	mix_4	7.633	(7.205, 8.128)	3.355	(3.022, 3.79)	0.998	(0.971, 1.0)	2.115	(1.728, 2.628)	1.0	(1.0, 1.0)	0.002	(0.0, 0.029)	1.751	(1.0, 5.496)	0.1	(0.097, 0.1)	0.1	(0.097, 0.1)	0.1	(0.097, 0.1)	0.1	(0.097, 0.1)	0.1	(0.097, 0.1)	0.1	(0.097, 0.1)	0.1	(0.097, 0.1)	0.1	(0.097, 0.1)	0.1	(0.097, 0.1)	0.1	(0.097, 0.1)	0.127	(0.103, 0.152)	0.226	(0.2, 0.249)	0.3	(0.277, 0.323)	0.366	(0.346, 0.387)	0.429	(0.403, 0.456)	0.491	(0.461, 0.525)	0.556
HSPA4	1.0	mix_5	9.692	(9.275, 10.104)	3.336	(3.053, 3.637)	0.91	(0.714, 1.0)	15.852	(3.717, 99.0)	1.0	(1.0, 1.0)	0.09	(0.0, 0.286)	1.118	(1.0, 2.044)	0.091	(0.071, 0.1)	0.091	(0.071, 0.1)	0.091	(0.071, 0.1)	0.091	(0.071, 0.1)	0.091	(0.071, 0.1)	0.091	(0.071, 0.1)	0.091	(0.071, 0.1)	0.091	(0.071, 0.1)	0.091	(0.071, 0.1)	0.091	(0.071, 0.1)	0.432	(0.348, 0.549)	0.524	(0.474, 0.574)	0.579	(0.534, 0.626)	0.622	(0.563, 0.685)	0.659	(0.583, 0.737)	0.694	(0.598, 0.78)	0.728
HSPA4	2.0	mix_1	5.435	(5.143, 5.678)	3.637	(3.157, 4.086)	1.0	(0.997, 1.0)	3.939	(2.725, 5.975)	1.0	(1.0, 1.0)	0.0	(0.0, 0.003)	1.917	(1.0, 9.134)	0.1	(0.1, 0.1)	0.1	(0.1, 0.1)	0.1	(0.1, 0.1)	0.1	(0.1, 0.1)	0.1	(0.1, 0.1)	0.1	(0.1, 0.1)	0.1	(0.1, 0.1)	0.1	(0.1, 0.1)	0.1	(0.1, 0.1)	0.1	(0.1, 0.1)	0.074	(0.056, 0.095)	0.109	(0.092, 0.127)	0.135	(0.119, 0.15)	0.158	(0.142, 0.174)	0.18	(0.165, 0.196)	0.203	(0.187, 0.218)	0.228
HSPA4	2.0	mix_2	8.192	(7.775, 8.609)	3.582	(3.134, 3.987)	0.993	(0.955, 1.0)	22.139	(5.964, 97.564)	1.0	(1.0, 1.0)	0.007	(0.0, 0.045)	1.689	(1.0, 8.442)	0.099	(0.096, 0.1)	0.099	(0.096, 0.1)	0.099	(0.096, 0.1)	0.099	(0.096, 0.1)	0.099	(0.096, 0.1)	0.099	(0.096, 0.1)	0.099	(0.096, 0.1)	0.099	(0.096, 0.1)	0.099	(0.096, 0.1)	0.099	(0.096, 0.1)	0.354	(0.274, 0.446)	0.407	(0.356, 0.472)	0.44	(0.407, 0.49)	0.467	(0.443, 0.503)	0.491	(0.468, 0.523)	0.515	(0.482, 0.549)	0.539
HSPA4	2.0	mix_3	11.005	(10.48, 11.505)	3.555	(3.196, 3.902)	0.87	(0.003, 1.0)	39.834	(0.017, 99.0)	1.0	(1.0, 1.0)	0.13	(0.0, 0.997)	1.193	(1.0, 2.176)	0.087	(0.0, 0.1)	0.087	(0.0, 0.1)	0.087	(0.0, 0.1)	0.087	(0.0, 0.1)	0.087	(0.0, 0.1)	0.087	(0.0, 0.1)	0.087	(0.0, 0.1)	0.087	(0.0, 0.1)	0.087	(0.0, 0.1)	0.087	(0.0, 0.1)	0.591	(0.0, 0.741)	0.658	(0.0, 0.766)	0.705	(0.0, 0.794)	0.731	(0.002, 0.812)	0.76	(0.368, 0.847)	0.802	(0.713, 1.0)	0.821
HSPA4	2.0	mix_4	7.928	(7.522, 8.362)	3.597	(3.216, 3.996)	0.993	(0.955, 1.0)	1.991	(1.614, 2.492)	1.0	(1.0, 1.0)	0.007	(0.0, 0.045)	1.398	(1.0, 5.691)	0.099	(0.095, 0.1)	0.099	(0.095, 0.1)	0.099	(0.095, 0.1)	0.099	(0.095, 0.1)	0.099	(0.095, 0.1)	0.099	(0.095, 0.1)	0.099	(0.095, 0.1)	0.099	(0.095, 0.1)	0.099	(0.095, 0.1)	0.099	(0.095, 0.1)	0.122	(0.098, 0.148)	0.222	(0.197, 0.253)	0.299	(0.274, 0.328)	0.368	(0.343, 0.396)	0.433	(0.4, 0.466)	0.498	(0.456, 0.535)	0.565
HSPA4	2.0	mix_5	10.082	(9.589, 10.638)	3.593	(3.182, 4.052)	0.894	(0.695, 1.0)	15.114	(3.432, 99.0)	1.0	(1.0, 1.0)	0.106	(0.0, 0.305)	1.192	(1.0, 2.259)	0.089	(0.069, 0.1)	0.089	(0.069, 0.1)	0.089	(0.069, 0.1)	0.089	(0.069, 0.1)	0.089	(0.069, 0.1)	0.089	(0.069, 0.1)	0.089	(0.069, 0.1)	0.089	(0.069, 0.1)	0.089	(0.069, 0.1)	0.089	(0.069, 0.1)	0.421	(0.332, 0.534)	0.513	(0.463, 0.572)	0.569	(0.519, 0.615)	0.613	(0.553, 0.679)	0.651	(0.572, 0.727)	0.687	(0.583, 0.777)	0.721
HSPA4	4.0	mix_1	5.536	(5.239, 5.811)	3.732	(3.346, 4.149)	0.999	(0.992, 1.0)	3.359	(2.403, 4.719)	1.0	(1.0, 1.0)	0.001	(0.0, 0.008)	2.481	(1.0, 13.58)	0.1	(0.099, 0.1)	0.1	(0.099, 0.1)	0.1	(0.099, 0.1)	0.1	(0.099, 0.1)	0.1	(0.099, 0.1)	0.1	(0.099, 0.1)	0.1	(0.099, 0.1)	0.1	(0.099, 0.1)	0.1	(0.099, 0.1)	0.1	(0.099, 0.1)	0.068	(0.053, 0.086)	0.105	(0.09, 0.121)	0.132	(0.118, 0.148)	0.157	(0.142, 0.171)	0.181	(0.165, 0.197)	0.206	(0.191, 0.223)	0.234
HSPA4	4.0	mix_2	8.392	(7.937, 9.015)	3.705	(3.343, 4.122)	0.969	(0.907, 1.0)	26.039	(5.838, 96.59)	1.0	(1.0, 1.0)	0.031	(0.0, 0.093)	1.496	(1.0, 6.961)	0.097	(0.091, 0.1)	0.097	(0.091, 0.1)	0.097	(0.091, 0.1)	0.097	(0.091, 0.1)	0.097	(0.091, 0.1)	0.097	(0.091, 0.1)	0.097	(0.091, 0.1)	0.097	(0.091, 0.1)	0.097	(0.091, 0.1)	0.097	(0.091, 0.1)	0.342	(0.273, 0.436)	0.397	(0.348, 0.459)	0.431	(0.392, 0.475)	0.459	(0.43, 0.488)	0.484	(0.455, 0.512)	0.508	(0.473, 0.546)	0.533
HSPA4	4.0	mix_3	11.143	(10.662, 11.791)	3.726	(3.377, 4.028)	0.873	(0.002, 0.997)	44.23	(0.011, 99.0)	1.0	(1.0, 1.0)	0.127	(0.003, 0.998)	1.47	(1.0, 2.259)	0.087	(0.0, 0.1)	0.087	(0.0, 0.1)	0.087	(0.0, 0.1)	0.087	(0.0, 0.1)	0.087	(0.0, 0.1)	0.087	(0.0, 0.1)	0.087	(0.0, 0.1)	0.087	(0.0, 0.1)	0.087	(0.0, 0.1)	0.087	(0.0, 0.1)	0.594	(0.0, 0.732)	0.655	(0.0, 0.756)	0.689	(0.0, 0.773)	0.714	(0.0, 0.812)	0.736	(0.0, 0.844)	0.776	(0.324, 0.885)	0.794
HSPA4	4.0	mix_4	8.038	(7.593, 8.521)	3.729	(3.421, 4.24)	0.982	(0.914, 1.0)	2.004	(1.576, 2.534)	1.0	(1.0, 1.0)	0.018	(0.0, 0.086)	1.68	(1.0, 5.922)	0.098	(0.091, 0.1)	0.098	(0.091, 0.1)	0.098	(0.091, 0.1)	0.098	(0.091, 0.1)	0.098	(0.091, 0.1)	0.098	(0.091, 0.1)	0.098	(0.091, 0.1)	0.098	(0.091, 0.1)	0.098	(0.091, 0.1)	0.098	(0.091, 0.1)	0.121	(0.092, 0.149)	0.221	(0.188, 0.249)	0.297	(0.262, 0.328)	0.365	(0.334, 0.402)	0.43	(0.393, 0.467)	0.494	(0.448, 0.535)	0.561
HSPA4	4.0	mix_5	10.188	(9.616, 10.677)	3.782	(3.377, 4.182)	0.872	(0.654, 0.997)	18.094	(3.018, 99.0)	1.0	(1.0, 1.0)	0.128	(0.003, 0.346)	1.354	(1.0, 2.257)	0.087	(0.065, 0.1)	0.087	(0.065, 0.1)	0.087	(0.065, 0.1)	0.087	(0.065, 0.1)	0.087	(0.065, 0.1)	0.087	(0.065, 0.1)	0.087	(0.065, 0.1)	0.087	(0.065, 0.1)	0.087	(0.065, 0.1)	0.087	(0.065, 0.1)	0.408	(0.319, 0.535)	0.5	(0.446, 0.571)	0.556	(0.503, 0.61)	0.6	(0.534, 0.666)	0.638	(0.551, 0.718)	0.673	(0.564, 0.771)	0.708
HSPA4	8.0	mix_1	5.395	(5.112, 5.714)	3.764	(3.338, 4.161)	0.993	(0.98, 1.0)	3.451	(2.168, 5.887)	1.0	(1.0, 1.0)	0.007	(0.0, 0.02)	2.222	(1.0, 10.009)	0.099	(0.098, 0.1)	0.099	(0.098, 0.1)	0.099	(0.098, 0.1)	0.099	(0.098, 0.1)	0.099	(0.098, 0.1)	0.099	(0.098, 0.1)	0.099	(0.098, 0.1)	0.099	(0.098, 0.1)	0.099	(0.098, 0.1)	0.099	(0.098, 0.1)	0.071	(0.049, 0.102)	0.109	(0.09, 0.137)	0.137	(0.119, 0.16)	0.162	(0.146, 0.18)	0.187	(0.17, 0.202)	0.213	(0.196, 0.23)	0.242
HSPA4	8.0	mix_2	8.338	(7.852, 8.88)	3.755	(3.294, 4.202)	0.976	(0.935, 0.996)	21.847	(6.358, 98.502)	1.0	(1.0, 1.0)	0.024	(0.004, 0.065)	1.576	(1.0, 2.189)	0.098	(0.094, 0.1)	0.098	(0.094, 0.1)	0.098	(0.094, 0.1)	0.098	(0.094, 0.1)	0.098	(0.094, 0.1)	0.098	(0.094, 0.1)	0.098	(0.094, 0.1)	0.098	(0.094, 0.1)	0.098	(0.094, 0.1)	0.098	(0.094, 0.1)	0.355	(0.285, 0.442)	0.41	(0.366, 0.464)	0.444	(0.411, 0.479)	0.471	(0.44, 0.501)	0.496	(0.466, 0.525)	0.52	(0.489, 0.551)	0.544
HSPA4	8.0	mix_3	11.063	(10.485, 11.708)	3.706	(3.297, 4.097)	0.924	(0.006, 0.997)	31.296	(0.007, 99.0)	1.0	(1.0, 1.0)	0.076	(0.003, 0.994)	1.847	(1.0, 2.695)	0.092	(0.001, 0.1)	0.092	(0.001, 0.1)	0.092	(0.001, 0.1)	0.092	(0.001, 0.1)	0.092	(0.001, 0.1)	0.092	(0.001, 0.1)	0.092	(0.001, 0.1)	0.092	(0.001, 0.1)	0.092	(0.001, 0.1)	0.092	(0.001, 0.1)	0.601	(0.0, 0.743)	0.67	(0.0, 0.768)	0.708	(0.0, 0.79)	0.737	(0.0, 0.815)	0.763	(0.084, 0.84)	0.803	(0.704, 0.886)	0.824
HSPA4	8.0	mix_4	8.015	(7.633, 8.44)	3.76	(3.481, 4.093)	0.982	(0.914, 1.0)	1.929	(1.616, 2.442)	1.0	(1.0, 1.0)	0.018	(0.0, 0.086)	1.886	(1.0, 4.543)	0.098	(0.091, 0.1)	0.098	(0.091, 0.1)	0.098	(0.091, 0.1)	0.098	(0.091, 0.1)	0.098	(0.091, 0.1)	0.098	(0.091, 0.1)	0.098	(0.091, 0.1)	0.098	(0.091, 0.1)	0.098	(0.091, 0.1)	0.098	(0.091, 0.1)	0.121	(0.103, 0.142)	0.223	(0.199, 0.246)	0.302	(0.276, 0.332)	0.373	(0.341, 0.406)	0.44	(0.404, 0.48)	0.507	(0.465, 0.553)	0.575
HSPA4	8.0	mix_5	10.148	(9.768, 10.576)	3.776	(3.419, 4.194)	0.933	(0.688, 0.994)	10.782	(3.043, 99.0)	1.0	(1.0, 1.0)	0.067	(0.006, 0.312)	1.675	(1.006, 2.421)	0.093	(0.069, 0.099)	0.093	(0.069, 0.099)	0.093	(0.069, 0.099)	0.093	(0.069, 0.099)	0.093	(0.069, 0.099)	0.093	(0.069, 0.099)	0.093	(0.069, 0.099)	0.093	(0.069, 0.099)	0.093	(0.069, 0.099)	0.093	(0.069, 0.099)	0.403	(0.335, 0.524)	0.513	(0.473, 0.58)	0.58	(0.531, 0.633)	0.632	(0.558, 0.688)	0.677	(0.569, 0.737)	0.718	(0.585, 0.785)	0.757
MEP1A	1.0	mix_1	7.965	(7.561, 8.289)	3.041	(2.851, 3.312)	1.0	(0.999, 1.0)	4.068	(2.914, 5.958)	1.0	(1.0, 1.0)	0.0	(0.0, 0.001)	2.083	(1.0, 8.281)	0.1	(0.1, 0.1)	0.1	(0.1, 0.1)	0.1	(0.1, 0.1)	0.1	(0.1, 0.1)	0.1	(0.1, 0.1)	0.1	(0.1, 0.1)	0.1	(0.1, 0.1)	0.1	(0.1, 0.1)	0.1	(0.1, 0.1)	0.1	(0.1, 0.1)	0.076	(0.061, 0.094)	0.111	(0.095, 0.126)	0.136	(0.123, 0.149)	0.159	(0.148, 0.171)	0.181	(0.169, 0.192)	0.203	(0.19, 0.215)	0.228
MEP1A	1.0	mix_2	11.905	(11.223, 12.37)	3.051	(2.866, 3.25)	0.997	(0.985, 1.0)	19.869	(9.454, 59.461)	1.0	(1.0, 1.0)	0.003	(0.0, 0.015)	2.419	(1.0, 13.166)	0.1	(0.098, 0.1)	0.1	(0.098, 0.1)	0.1	(0.098, 0.1)	0.1	(0.098, 0.1)	0.1	(0.098, 0.1)	0.1	(0.098, 0.1)	0.1	(0.098, 0.1)	0.1	(0.098, 0.1)	0.1	(0.098, 0.1)	0.1	(0.098, 0.1)	0.357	(0.312, 0.42)	0.408	(0.375, 0.448)	0.439	(0.411, 0.47)	0.464	(0.437, 0.491)	0.486	(0.459, 0.516)	0.508	(0.481, 0.539)	0.531
MEP1A	1.0	mix_3	15.842	(15.33, 16.465)	3.076	(2.845, 3.367)	0.732	(0.0, 1.0)	40.454	(0.005, 99.0)	1.0	(1.0, 1.0)	0.268	(0.0, 1.0)	1.133	(1.0, 1.82)	0.073	(0.0, 0.1)	0.073	(0.0, 0.1)	0.073	(0.0, 0.1)	0.073	(0.0, 0.1)	0.073	(0.0, 0.1)	0.073	(0.0, 0.1)	0.073	(0.0, 0.1)	0.073	(0.0, 0.1)	0.073	(0.0, 0.1)	0.073	(0.0, 0.1)	0.512	(0.0, 0.75)	0.561	(0.0, 0.778)	0.612	(0.0, 1.0)	0.629	(0.0, 1.0)	0.643	(0.0, 1.0)	0.704	(0.0, 1.0)	0.729
MEP1A	1.0	mix_4	11.551	(10.93, 12.453)	3.067	(2.88, 3.276)	0.999	(0.993, 1.0)	2.023	(1.692, 2.444)	1.0	(1.0, 1.0)	0.001	(0.0, 0.007)	1.901	(1.0, 9.503)	0.1	(0.099, 0.1)	0.1	(0.099, 0.1)	0.1	(0.099, 0.1)	0.1	(0.099, 0.1)	0.1	(0.099, 0.1)	0.1	(0.099, 0.1)	0.1	(0.099, 0.1)	0.1	(0.099, 0.1)	0.1	(0.099, 0.1)	0.1	(0.099, 0.1)	0.124	(0.103, 0.15)	0.225	(0.201, 0.252)	0.301	(0.275, 0.324)	0.369	(0.339, 0.396)	0.434	(0.4, 0.466)	0.498	(0.458, 0.534)	0.564
MEP1A	1.0	mix_5	14.599	(14.045, 15.241)	3.076	(2.874, 3.317)	0.879	(0.697, 1.0)	10.304	(3.851, 43.248)	1.0	(1.0, 1.0)	0.121	(0.0, 0.303)	1.036	(1.0, 1.356)	0.088	(0.07, 0.1)	0.088	(0.07, 0.1)	0.088	(0.07, 0.1)	0.088	(0.07, 0.1)	0.088	(0.07, 0.1)	0.088	(0.07, 0.1)	0.088	(0.07, 0.1)	0.088	(0.07, 0.1)	0.088	(0.07, 0.1)	0.088	(0.07, 0.1)	0.422	(0.369, 0.524)	0.514	(0.473, 0.568)	0.569	(0.524, 0.62)	0.615	(0.561, 0.676)	0.66	(0.591, 0.73)	0.695	(0.619, 0.774)	0.729
MEP1A	2.0	mix_1	8.414	(7.999, 8.858)	3.296	(3.063, 3.487)	1.0	(0.996, 1.0)	3.755	(2.761, 5.853)	1.0	(1.0, 1.0)	0.0	(0.0, 0.004)	2.383	(1.0, 10.038)	0.1	(0.1, 0.1)	0.1	(0.1, 0.1)	0.1	(0.1, 0.1)	0.1	(0.1, 0.1)	0.1	(0.1, 0.1)	0.1	(0.1, 0.1)	0.1	(0.1, 0.1)	0.1	(0.1, 0.1)	0.1	(0.1, 0.1)	0.1	(0.1, 0.1)	0.073	(0.058, 0.095)	0.109	(0.095, 0.126)	0.135	(0.122, 0.15)	0.158	(0.146, 0.172)	0.181	(0.169, 0.194)	0.205	(0.192, 0.218)	0.23
MEP1A	2.0	mix_2	12.648	(11.996, 13.257)	3.301	(3.09, 3.534)	0.997	(0.979, 1.0)	15.919	(7.987, 42.325)	1.0	(1.0, 1.0)	0.003	(0.0, 0.021)	2.118	(1.0, 8.807)	0.1	(0.098, 0.1)	0.1	(0.098, 0.1)	0.1	(0.098, 0.1)	0.1	(0.098, 0.1)	0.1	(0.098, 0.1)	0.1	(0.098, 0.1)	0.1	(0.098, 0.1)	0.1	(0.098, 0.1)	0.1	(0.098, 0.1)	0.1	(0.098, 0.1)	0.347	(0.301, 0.405)	0.404	(0.368, 0.445)	0.439	(0.407, 0.466)	0.467	(0.439, 0.491)	0.492	(0.466, 0.515)	0.517	(0.489, 0.542)	0.542
MEP1A	2.0	mix_3	16.701	(16.038, 17.419)	3.319	(3.066, 3.583)	0.693	(0.0, 1.0)	32.954	(0.005, 99.0)	1.0	(1.0, 1.0)	0.307	(0.0, 1.0)	1.096	(1.0, 1.682)	0.069	(0.0, 0.1)	0.069	(0.0, 0.1)	0.069	(0.0, 0.1)	0.069	(0.0, 0.1)	0.069	(0.0, 0.1)	0.069	(0.0, 0.1)	0.069	(0.0, 0.1)	0.069	(0.0, 0.1)	0.069	(0.0, 0.1)	0.069	(0.0, 0.1)	0.481	(0.0, 0.738)	0.528	(0.0, 0.775)	0.553	(0.0, 0.789)	0.571	(0.0, 0.817)	0.587	(0.0, 0.841)	0.637	(0.0, 1.0)	0.655
MEP1A	2.0	mix_4	12.202	(11.731, 12.828)	3.297	(3.072, 3.501)	0.998	(0.984, 1.0)	2.006	(1.711, 2.374)	1.0	(1.0, 1.0)	0.002	(0.0, 0.016)	2.942	(1.0, 14.408)	0.1	(0.098, 0.1)	0.1	(0.098, 0.1)	0.1	(0.098, 0.1)	0.1	(0.098, 0.1)	0.1	(0.098, 0.1)	0.1	(0.098, 0.1)	0.1	(0.098, 0.1)	0.1	(0.098, 0.1)	0.1	(0.098, 0.1)	0.1	(0.098, 0.1)	0.125	(0.106, 0.15)	0.226	(0.204, 0.255)	0.303	(0.279, 0.331)	0.372	(0.344, 0.397)	0.437	(0.408, 0.462)	0.502	(0.472, 0.528)	0.569
MEP1A	2.0	mix_5	15.3	(14.653, 16.26)	3.323	(3.077, 3.562)	0.887	(0.677, 1.0)	10.686	(3.321, 54.132)	1.0	(1.0, 1.0)	0.113	(0.0, 0.323)	1.138	(1.0, 1.881)	0.089	(0.068, 0.1)	0.089	(0.068, 0.1)	0.089	(0.068, 0.1)	0.089	(0.068, 0.1)	0.089	(0.068, 0.1)	0.089	(0.068, 0.1)	0.089	(0.068, 0.1)	0.089	(0.068, 0.1)	0.089	(0.068, 0.1)	0.089	(0.068, 0.1)	0.415	(0.359, 0.507)	0.512	(0.472, 0.554)	0.571	(0.528, 0.615)	0.616	(0.559, 0.672)	0.656	(0.578, 0.723)	0.693	(0.597, 0.77)	0.729
MEP1A	4.0	mix_1	8.597	(8.258, 8.909)	3.436	(3.131, 3.72)	0.999	(0.995, 1.0)	3.279	(2.469, 4.435)	1.0	(1.0, 1.0)	0.001	(0.0, 0.005)	2.456	(1.0, 6.665)	0.1	(0.1, 0.1)	0.1	(0.1, 0.1)	0.1	(0.1, 0.1)	0.1	(0.1, 0.1)	0.1	(0.1, 0.1)	0.1	(0.1, 0.1)	0.1	(0.1, 0.1)	0.1	(0.1, 0.1)	0.1	(0.1, 0.1)	0.1	(0.1, 0.1)	0.068	(0.054, 0.085)	0.106	(0.092, 0.12)	0.134	(0.121, 0.147)	0.159	(0.148, 0.171)	0.184	(0.173, 0.195)	0.21	(0.198, 0.222)	0.239
MEP1A	4.0	mix_2	12.921	(12.226, 13.651)	3.462	(3.26, 3.716)	0.974	(0.933, 1.0)	14.271	(6.978, 44.108)	1.0	(1.0, 1.0)	0.026	(0.0, 0.067)	1.897	(1.0, 10.015)	0.097	(0.093, 0.1)	0.097	(0.093, 0.1)	0.097	(0.093, 0.1)	0.097	(0.093, 0.1)	0.097	(0.093, 0.1)	0.097	(0.093, 0.1)	0.097	(0.093, 0.1)	0.097	(0.093, 0.1)	0.097	(0.093, 0.1)	0.097	(0.093, 0.1)	0.339	(0.291, 0.411)	0.399	(0.365, 0.448)	0.436	(0.41, 0.469)	0.467	(0.438, 0.49)	0.494	(0.465, 0.518)	0.52	(0.489, 0.545)	0.548
MEP1A	4.0	mix_3	17.147	(16.566, 17.852)	3.486	(3.261, 3.729)	0.671	(0.0, 0.984)	35.933	(0.005, 99.0)	1.0	(1.0, 1.0)	0.329	(0.016, 1.0)	1.229	(1.0, 1.718)	0.067	(0.0, 0.098)	0.067	(0.0, 0.098)	0.067	(0.0, 0.098)	0.067	(0.0, 0.098)	0.067	(0.0, 0.098)	0.067	(0.0, 0.098)	0.067	(0.0, 0.098)	0.067	(0.0, 0.098)	0.067	(0.0, 0.098)	0.067	(0.0, 0.098)	0.485	(0.0, 0.717)	0.541	(0.0, 0.755)	0.567	(0.0, 0.783)	0.587	(0.0, 0.806)	0.604	(0.0, 0.833)	0.649	(0.0, 1.0)	0.665
MEP1A	4.0	mix_4	12.514	(11.859, 13.065)	3.456	(3.197, 3.709)	0.984	(0.919, 1.0)	1.969	(1.615, 2.366)	1.0	(1.0, 1.0)	0.016	(0.0, 0.081)	2.222	(1.0, 12.076)	0.098	(0.092, 0.1)	0.098	(0.092, 0.1)	0.098	(0.092, 0.1)	0.098	(0.092, 0.1)	0.098	(0.092, 0.1)	0.098	(0.092, 0.1)	0.098	(0.092, 0.1)	0.098	(0.092, 0.1)	0.098	(0.092, 0.1)	0.098	(0.092, 0.1)	0.123	(0.103, 0.14)	0.225	(0.203, 0.245)	0.303	(0.278, 0.329)	0.373	(0.335, 0.404)	0.439	(0.39, 0.476)	0.504	(0.447, 0.546)	0.572
MEP1A	4.0	mix_5	15.72	(15.094, 16.357)	3.488	(3.233, 3.676)	0.85	(0.659, 0.985)	9.728	(4.096, 41.506)	1.0	(1.0, 1.0)	0.15	(0.015, 0.341)	1.179	(1.0, 1.59)	0.085	(0.066, 0.098)	0.085	(0.066, 0.098)	0.085	(0.066, 0.098)	0.085	(0.066, 0.098)	0.085	(0.066, 0.098)	0.085	(0.066, 0.098)	0.085	(0.066, 0.098)	0.085	(0.066, 0.098)	0.085	(0.066, 0.098)	0.085	(0.066, 0.098)	0.41	(0.358, 0.493)	0.504	(0.469, 0.547)	0.56	(0.508, 0.604)	0.605	(0.544, 0.66)	0.644	(0.569, 0.709)	0.68	(0.588, 0.755)	0.716
MEP1A	8.0	mix_1	8.406	(8.016, 8.816)	3.399	(3.11, 3.648)	0.993	(0.979, 1.0)	3.152	(2.477, 4.346)	1.0	(1.0, 1.0)	0.007	(0.0, 0.021)	1.786	(1.0, 7.35)	0.099	(0.098, 0.1)	0.099	(0.098, 0.1)	0.099	(0.098, 0.1)	0.099	(0.098, 0.1)	0.099	(0.098, 0.1)	0.099	(0.098, 0.1)	0.099	(0.098, 0.1)	0.099	(0.098, 0.1)	0.099	(0.098, 0.1)	0.099	(0.098, 0.1)	0.07	(0.057, 0.089)	0.111	(0.096, 0.128)	0.141	(0.126, 0.155)	0.168	(0.153, 0.181)	0.194	(0.177, 0.209)	0.222	(0.205, 0.238)	0.252
MEP1A	8.0	mix_2	12.828	(12.251, 13.461)	3.517	(3.266, 3.84)	0.969	(0.899, 1.0)	15.311	(6.6, 47.144)	1.0	(1.0, 1.0)	0.031	(0.0, 0.101)	1.673	(1.0, 7.263)	0.097	(0.09, 0.1)	0.097	(0.09, 0.1)	0.097	(0.09, 0.1)	0.097	(0.09, 0.1)	0.097	(0.09, 0.1)	0.097	(0.09, 0.1)	0.097	(0.09, 0.1)	0.097	(0.09, 0.1)	0.097	(0.09, 0.1)	0.097	(0.09, 0.1)	0.35	(0.309, 0.416)	0.41	(0.376, 0.456)	0.448	(0.422, 0.48)	0.478	(0.454, 0.508)	0.505	(0.475, 0.534)	0.531	(0.494, 0.568)	0.558
MEP1A	8.0	mix_3	17.096	(16.29, 17.957)	3.491	(3.254, 3.687)	0.746	(0.0, 0.994)	29.307	(0.005, 99.0)	1.0	(1.0, 1.0)	0.254	(0.006, 1.0)	1.404	(1.0, 2.093)	0.075	(0.0, 0.099)	0.075	(0.0, 0.099)	0.075	(0.0, 0.099)	0.075	(0.0, 0.099)	0.075	(0.0, 0.099)	0.075	(0.0, 0.099)	0.075	(0.0, 0.099)	0.075	(0.0, 0.099)	0.075	(0.0, 0.099)	0.075	(0.0, 0.099)	0.519	(0.0, 0.737)	0.581	(0.0, 0.762)	0.619	(0.0, 0.79)	0.644	(0.0, 0.819)	0.664	(0.0, 0.853)	0.702	(0.0, 0.959)	0.721
MEP1A	8.0	mix_4	12.396	(11.747, 13.011)	3.442	(3.205, 3.722)	0.977	(0.911, 0.999)	1.938	(1.624, 2.32)	1.0	(1.0, 1.0)	0.023	(0.001, 0.089)	1.67	(1.0, 2.357)	0.098	(0.091, 0.1)	0.098	(0.091, 0.1)	0.098	(0.091, 0.1)	0.098	(0.091, 0.1)	0.098	(0.091, 0.1)	0.098	(0.091, 0.1)	0.098	(0.091, 0.1)	0.098	(0.091, 0.1)	0.098	(0.091, 0.1)	0.098	(0.091, 0.1)	0.125	(0.103, 0.146)	0.23	(0.205, 0.255)	0.31	(0.284, 0.335)	0.381	(0.35, 0.411)	0.449	(0.411, 0.48)	0.516	(0.469, 0.55)	0.585
MEP1A	8.0	mix_5	15.68	(15.044, 16.549)	3.459	(3.223, 3.729)	0.874	(0.681, 0.98)	11.066	(3.492, 98.466)	1.0	(1.0, 1.0)	0.126	(0.02, 0.319)	1.278	(1.0, 1.677)	0.087	(0.068, 0.098)	0.087	(0.068, 0.098)	0.087	(0.068, 0.098)	0.087	(0.068, 0.098)	0.087	(0.068, 0.098)	0.087	(0.068, 0.098)	0.087	(0.068, 0.098)	0.087	(0.068, 0.098)	0.087	(0.068, 0.098)	0.087	(0.068, 0.098)	0.417	(0.355, 0.512)	0.519	(0.476, 0.568)	0.58	(0.525, 0.628)	0.627	(0.557, 0.688)	0.669	(0.572, 0.741)	0.707	(0.588, 0.787)	0.743
MYB	1.0	mix_1	4.482	(4.225, 4.741)	2.903	(2.637, 3.162)	1.0	(0.998, 1.0)	4.179	(2.613, 6.533)	1.0	(1.0, 1.0)	0.0	(0.0, 0.002)	1.853	(1.0, 8.143)	0.1	(0.1, 0.1)	0.1	(0.1, 0.1)	0.1	(0.1, 0.1)	0.1	(0.1, 0.1)	0.1	(0.1, 0.1)	0.1	(0.1, 0.1)	0.1	(0.1, 0.1)	0.1	(0.1, 0.1)	0.1	(0.1, 0.1)	0.1	(0.1, 0.1)	0.076	(0.054, 0.1)	0.112	(0.089, 0.131)	0.137	(0.117, 0.154)	0.159	(0.143, 0.173)	0.181	(0.167, 0.196)	0.204	(0.188, 0.221)	0.229
MYB	1.0	mix_2	6.705	(6.341, 7.051)	2.859	(2.553, 3.09)	0.995	(0.963, 1.0)	34.394	(7.161, 99.0)	1.0	(1.0, 1.0)	0.005	(0.0, 0.037)	1.143	(1.0, 2.072)	0.099	(0.096, 0.1)	0.099	(0.096, 0.1)	0.099	(0.096, 0.1)	0.099	(0.096, 0.1)	0.099	(0.096, 0.1)	0.099	(0.096, 0.1)	0.099	(0.096, 0.1)	0.099	(0.096, 0.1)	0.099	(0.096, 0.1)	0.099	(0.096, 0.1)	0.363	(0.281, 0.451)	0.411	(0.352, 0.472)	0.44	(0.402, 0.487)	0.464	(0.43, 0.498)	0.485	(0.455, 0.509)	0.506	(0.473, 0.535)	0.528
MYB	1.0	mix_3	8.858	(8.363, 9.289)	2.908	(2.642, 3.217)	0.929	(0.034, 1.0)	50.104	(0.023, 99.0)	1.0	(1.0, 1.0)	0.071	(0.0, 0.966)	1.181	(1.0, 2.376)	0.093	(0.003, 0.1)	0.093	(0.003, 0.1)	0.093	(0.003, 0.1)	0.093	(0.003, 0.1)	0.093	(0.003, 0.1)	0.093	(0.003, 0.1)	0.093	(0.003, 0.1)	0.093	(0.003, 0.1)	0.093	(0.003, 0.1)	0.093	(0.003, 0.1)	0.635	(0.0, 0.77)	0.69	(0.173, 0.794)	0.725	(0.315, 0.812)	0.747	(0.334, 0.824)	0.767	(0.446, 0.849)	0.802	(0.737, 0.952)	0.819
MYB	1.0	mix_4	6.433	(6.121, 6.775)	2.887	(2.636, 3.252)	0.996	(0.954, 1.0)	2.072	(1.658, 2.964)	1.0	(1.0, 1.0)	0.004	(0.0, 0.046)	1.112	(1.0, 1.987)	0.1	(0.095, 0.1)	0.1	(0.095, 0.1)	0.1	(0.095, 0.1)	0.1	(0.095, 0.1)	0.1	(0.095, 0.1)	0.1	(0.095, 0.1)	0.1	(0.095, 0.1)	0.1	(0.095, 0.1)	0.1	(0.095, 0.1)	0.1	(0.095, 0.1)	0.124	(0.1, 0.158)	0.223	(0.194, 0.254)	0.298	(0.269, 0.327)	0.365	(0.336, 0.396)	0.428	(0.393, 0.464)	0.491	(0.448, 0.531)	0.557
MYB	1.0	mix_5	8.151	(7.741, 8.515)	2.904	(2.695, 3.21)	0.929	(0.731, 1.0)	14.136	(3.391, 99.0)	1.0	(1.0, 1.0)	0.071	(0.0, 0.269)	1.152	(1.0, 2.069)	0.093	(0.073, 0.1)	0.093	(0.073, 0.1)	0.093	(0.073, 0.1)	0.093	(0.073, 0.1)	0.093	(0.073, 0.1)	0.093	(0.073, 0.1)	0.093	(0.073, 0.1)	0.093	(0.073, 0.1)	0.093	(0.073, 0.1)	0.093	(0.073, 0.1)	0.426	(0.358, 0.564)	0.523	(0.461, 0.596)	0.582	(0.52, 0.638)	0.628	(0.554, 0.691)	0.667	(0.589, 0.747)	0.704	(0.605, 0.793)	0.739
MYB	2.0	mix_1	4.707	(4.455, 4.993)	3.165	(2.886, 3.527)	1.0	(0.999, 1.0)	4.155	(2.627, 8.231)	1.0	(1.0, 1.0)	0.0	(0.0, 0.001)	1.786	(1.0, 6.493)	0.1	(0.1, 0.1)	0.1	(0.1, 0.1)	0.1	(0.1, 0.1)	0.1	(0.1, 0.1)	0.1	(0.1, 0.1)	0.1	(0.1, 0.1)	0.1	(0.1, 0.1)	0.1	(0.1, 0.1)	0.1	(0.1, 0.1)	0.1	(0.1, 0.1)	0.076	(0.054, 0.104)	0.111	(0.089, 0.134)	0.137	(0.117, 0.156)	0.16	(0.143, 0.175)	0.182	(0.168, 0.195)	0.205	(0.189, 0.219)	0.23
MYB	2.0	mix_2	7.027	(6.695, 7.354)	3.104	(2.795, 3.378)	0.992	(0.958, 1.0)	29.267	(6.86, 99.0)	1.0	(1.0, 1.0)	0.008	(0.0, 0.042)	1.135	(1.0, 1.692)	0.099	(0.096, 0.1)	0.099	(0.096, 0.1)	0.099	(0.096, 0.1)	0.099	(0.096, 0.1)	0.099	(0.096, 0.1)	0.099	(0.096, 0.1)	0.099	(0.096, 0.1)	0.099	(0.096, 0.1)	0.099	(0.096, 0.1)	0.099	(0.096, 0.1)	0.364	(0.283, 0.446)	0.413	(0.356, 0.47)	0.443	(0.402, 0.485)	0.467	(0.439, 0.502)	0.489	(0.463, 0.522)	0.51	(0.477, 0.542)	0.532
MYB	2.0	mix_3	9.269	(8.81, 9.77)	3.16	(2.868, 3.565)	0.91	(0.017, 1.0)	42.074	(0.013, 99.0)	1.0	(1.0, 1.0)	0.09	(0.0, 0.983)	1.236	(1.0, 2.376)	0.091	(0.002, 0.1)	0.091	(0.002, 0.1)	0.091	(0.002, 0.1)	0.091	(0.002, 0.1)	0.091	(0.002, 0.1)	0.091	(0.002, 0.1)	0.091	(0.002, 0.1)	0.091	(0.002, 0.1)	0.091	(0.002, 0.1)	0.091	(0.002, 0.1)	0.605	(0.0, 0.756)	0.671	(0.0, 0.78)	0.707	(0.0, 0.795)	0.734	(0.0, 0.827)	0.76	(0.123, 0.862)	0.788	(0.334, 0.909)	0.807
MYB	2.0	mix_4	6.727	(6.279, 7.155)	3.2	(2.929, 3.522)	0.991	(0.94, 1.0)	2.022	(1.589, 2.833)	1.0	(1.0, 1.0)	0.009	(0.0, 0.06)	1.27	(1.0, 3.625)	0.099	(0.094, 0.1)	0.099	(0.094, 0.1)	0.099	(0.094, 0.1)	0.099	(0.094, 0.1)	0.099	(0.094, 0.1)	0.099	(0.094, 0.1)	0.099	(0.094, 0.1)	0.099	(0.094, 0.1)	0.099	(0.094, 0.1)	0.099	(0.094, 0.1)	0.122	(0.095, 0.169)	0.222	(0.193, 0.265)	0.298	(0.267, 0.336)	0.366	(0.333, 0.405)	0.431	(0.398, 0.472)	0.495	(0.455, 0.538)	0.562
MYB	2.0	mix_5	8.544	(8.075, 8.927)	3.136	(2.843, 3.465)	0.884	(0.684, 1.0)	15.2	(3.166, 99.0)	1.0	(1.0, 1.0)	0.116	(0.0, 0.316)	1.137	(1.0, 2.102)	0.088	(0.068, 0.1)	0.088	(0.068, 0.1)	0.088	(0.068, 0.1)	0.088	(0.068, 0.1)	0.088	(0.068, 0.1)	0.088	(0.068, 0.1)	0.088	(0.068, 0.1)	0.088	(0.068, 0.1)	0.088	(0.068, 0.1)	0.088	(0.068, 0.1)	0.418	(0.323, 0.565)	0.51	(0.447, 0.592)	0.566	(0.506, 0.625)	0.611	(0.538, 0.677)	0.649	(0.557, 0.732)	0.684	(0.568, 0.776)	0.719
MYB	4.0	mix_1	4.867	(4.542, 5.223)	3.318	(3.016, 3.644)	0.998	(0.99, 1.0)	3.24	(2.195, 5.478)	1.0	(1.0, 1.0)	0.002	(0.0, 0.01)	1.494	(1.0, 5.809)	0.1	(0.099, 0.1)	0.1	(0.099, 0.1)	0.1	(0.099, 0.1)	0.1	(0.099, 0.1)	0.1	(0.099, 0.1)	0.1	(0.099, 0.1)	0.1	(0.099, 0.1)	0.1	(0.099, 0.1)	0.1	(0.099, 0.1)	0.1	(0.099, 0.1)	0.066	(0.048, 0.096)	0.104	(0.085, 0.13)	0.132	(0.114, 0.154)	0.157	(0.141, 0.177)	0.182	(0.169, 0.198)	0.208	(0.192, 0.223)	0.237
MYB	4.0	mix_2	7.254	(6.838, 7.664)	3.336	(3.018, 3.726)	0.972	(0.912, 1.0)	18.66	(5.074, 96.51)	1.0	(1.0, 1.0)	0.028	(0.0, 0.088)	1.287	(1.0, 2.489)	0.097	(0.091, 0.1)	0.097	(0.091, 0.1)	0.097	(0.091, 0.1)	0.097	(0.091, 0.1)	0.097	(0.091, 0.1)	0.097	(0.091, 0.1)	0.097	(0.091, 0.1)	0.097	(0.091, 0.1)	0.097	(0.091, 0.1)	0.097	(0.091, 0.1)	0.327	(0.262, 0.435)	0.387	(0.344, 0.457)	0.425	(0.39, 0.472)	0.456	(0.427, 0.484)	0.484	(0.456, 0.512)	0.511	(0.474, 0.544)	0.539
MYB	4.0	mix_3	9.607	(9.159, 10.029)	3.328	(3.067, 3.675)	0.888	(0.613, 0.998)	48.243	(3.241, 99.0)	1.0	(1.0, 1.0)	0.112	(0.002, 0.387)	1.454	(1.0, 2.436)	0.089	(0.061, 0.1)	0.089	(0.061, 0.1)	0.089	(0.061, 0.1)	0.089	(0.061, 0.1)	0.089	(0.061, 0.1)	0.089	(0.061, 0.1)	0.089	(0.061, 0.1)	0.089	(0.061, 0.1)	0.089	(0.061, 0.1)	0.089	(0.061, 0.1)	0.598	(0.443, 0.73)	0.668	(0.581, 0.764)	0.705	(0.633, 0.785)	0.732	(0.668, 0.804)	0.759	(0.678, 0.837)	0.786	(0.7, 0.891)	0.806
MYB	4.0	mix_4	6.937	(6.496, 7.386)	3.34	(3.077, 3.638)	0.974	(0.886, 1.0)	2.0	(1.549, 2.902)	1.0	(1.0, 1.0)	0.026	(0.0, 0.114)	1.455	(1.0, 2.771)	0.097	(0.089, 0.1)	0.097	(0.089, 0.1)	0.097	(0.089, 0.1)	0.097	(0.089, 0.1)	0.097	(0.089, 0.1)	0.097	(0.089, 0.1)	0.097	(0.089, 0.1)	0.097	(0.089, 0.1)	0.097	(0.089, 0.1)	0.097	(0.089, 0.1)	0.119	(0.092, 0.149)	0.218	(0.185, 0.249)	0.293	(0.256, 0.325)	0.361	(0.318, 0.395)	0.426	(0.373, 0.462)	0.49	(0.431, 0.533)	0.557
MYB	4.0	mix_5	8.855	(8.456, 9.339)	3.342	(3.08, 3.656)	0.876	(0.636, 0.996)	24.604	(3.189, 99.0)	1.0	(1.0, 1.0)	0.124	(0.004, 0.364)	1.346	(1.0, 1.981)	0.088	(0.064, 0.1)	0.088	(0.064, 0.1)	0.088	(0.064, 0.1)	0.088	(0.064, 0.1)	0.088	(0.064, 0.1)	0.088	(0.064, 0.1)	0.088	(0.064, 0.1)	0.088	(0.064, 0.1)	0.088	(0.064, 0.1)	0.088	(0.064, 0.1)	0.421	(0.327, 0.572)	0.511	(0.46, 0.597)	0.566	(0.508, 0.622)	0.609	(0.533, 0.684)	0.647	(0.544, 0.735)	0.681	(0.554, 0.783)	0.715
MYB	8.0	mix_1	4.847	(4.547, 5.111)	3.37	(3.044, 3.704)	0.991	(0.976, 1.0)	3.415	(2.25, 6.187)	1.0	(1.0, 1.0)	0.009	(0.0, 0.024)	1.344	(1.0, 5.199)	0.099	(0.098, 0.1)	0.099	(0.098, 0.1)	0.099	(0.098, 0.1)	0.099	(0.098, 0.1)	0.099	(0.098, 0.1)	0.099	(0.098, 0.1)	0.099	(0.098, 0.1)	0.099	(0.098, 0.1)	0.099	(0.098, 0.1)	0.099	(0.098, 0.1)	0.069	(0.048, 0.098)	0.107	(0.087, 0.132)	0.135	(0.117, 0.156)	0.16	(0.144, 0.178)	0.185	(0.169, 0.201)	0.211	(0.194, 0.227)	0.239
MYB	8.0	mix_2	7.307	(6.894, 7.648)	3.371	(3.082, 3.674)	0.959	(0.892, 0.99)	23.857	(4.953, 95.197)	1.0	(1.0, 1.0)	0.041	(0.01, 0.108)	1.455	(1.0, 2.148)	0.096	(0.089, 0.099)	0.096	(0.089, 0.099)	0.096	(0.089, 0.099)	0.096	(0.089, 0.099)	0.096	(0.089, 0.099)	0.096	(0.089, 0.099)	0.096	(0.089, 0.099)	0.096	(0.089, 0.099)	0.096	(0.089, 0.099)	0.096	(0.089, 0.099)	0.337	(0.263, 0.431)	0.394	(0.343, 0.455)	0.43	(0.389, 0.471)	0.459	(0.425, 0.49)	0.486	(0.451, 0.519)	0.511	(0.461, 0.553)	0.537
MYB	8.0	mix_3	9.626	(9.11, 10.142)	3.374	(3.128, 3.624)	0.936	(0.884, 0.989)	27.435	(2.738, 99.0)	1.0	(1.0, 1.0)	0.064	(0.011, 0.116)	1.861	(1.369, 2.776)	0.094	(0.088, 0.099)	0.094	(0.088, 0.099)	0.094	(0.088, 0.099)	0.094	(0.088, 0.099)	0.094	(0.088, 0.099)	0.094	(0.088, 0.099)	0.094	(0.088, 0.099)	0.094	(0.088, 0.099)	0.094	(0.088, 0.099)	0.094	(0.088, 0.099)	0.584	(0.422, 0.741)	0.666	(0.581, 0.765)	0.713	(0.647, 0.78)	0.748	(0.678, 0.814)	0.776	(0.697, 0.853)	0.812	(0.734, 0.896)	0.835
MYB	8.0	mix_4	7.011	(6.726, 7.439)	3.39	(3.113, 3.702)	0.969	(0.87, 0.999)	1.974	(1.531, 2.797)	1.0	(1.0, 1.0)	0.031	(0.001, 0.13)	1.918	(1.0, 2.748)	0.097	(0.087, 0.1)	0.097	(0.087, 0.1)	0.097	(0.087, 0.1)	0.097	(0.087, 0.1)	0.097	(0.087, 0.1)	0.097	(0.087, 0.1)	0.097	(0.087, 0.1)	0.097	(0.087, 0.1)	0.097	(0.087, 0.1)	0.097	(0.087, 0.1)	0.119	(0.094, 0.15)	0.219	(0.193, 0.248)	0.296	(0.265, 0.325)	0.365	(0.328, 0.399)	0.431	(0.385, 0.476)	0.496	(0.441, 0.552)	0.564
MYB	8.0	mix_5	8.878	(8.331, 9.362)	3.388	(3.045, 3.759)	0.936	(0.733, 0.987)	12.053	(2.867, 99.0)	1.0	(1.0, 1.0)	0.064	(0.013, 0.267)	1.697	(1.082, 2.266)	0.094	(0.073, 0.099)	0.094	(0.073, 0.099)	0.094	(0.073, 0.099)	0.094	(0.073, 0.099)	0.094	(0.073, 0.099)	0.094	(0.073, 0.099)	0.094	(0.073, 0.099)	0.094	(0.073, 0.099)	0.094	(0.073, 0.099)	0.094	(0.073, 0.099)	0.398	(0.32, 0.547)	0.509	(0.454, 0.583)	0.576	(0.526, 0.614)	0.629	(0.569, 0.68)	0.674	(0.59, 0.743)	0.716	(0.603, 0.797)	0.756
PDE6A	1.0	mix_1	7.674	(7.289, 8.057)	3.318	(3.056, 3.678)	1.0	(0.998, 1.0)	4.157	(3.094, 6.131)	1.0	(1.0, 1.0)	0.0	(0.0, 0.002)	2.766	(1.0, 13.248)	0.1	(0.1, 0.1)	0.1	(0.1, 0.1)	0.1	(0.1, 0.1)	0.1	(0.1, 0.1)	0.1	(0.1, 0.1)	0.1	(0.1, 0.1)	0.1	(0.1, 0.1)	0.1	(0.1, 0.1)	0.1	(0.1, 0.1)	0.1	(0.1, 0.1)	0.076	(0.063, 0.095)	0.111	(0.1, 0.126)	0.136	(0.125, 0.149)	0.158	(0.148, 0.169)	0.18	(0.17, 0.19)	0.202	(0.192, 0.213)	0.226
PDE6A	1.0	mix_2	11.417	(10.921, 11.864)	3.318	(3.058, 3.626)	0.997	(0.976, 1.0)	24.697	(9.296, 92.957)	1.0	(1.0, 1.0)	0.003	(0.0, 0.024)	1.757	(1.0, 7.153)	0.1	(0.098, 0.1)	0.1	(0.098, 0.1)	0.1	(0.098, 0.1)	0.1	(0.098, 0.1)	0.1	(0.098, 0.1)	0.1	(0.098, 0.1)	0.1	(0.098, 0.1)	0.1	(0.098, 0.1)	0.1	(0.098, 0.1)	0.1	(0.098, 0.1)	0.365	(0.307, 0.434)	0.413	(0.374, 0.455)	0.443	(0.413, 0.472)	0.467	(0.443, 0.491)	0.488	(0.466, 0.511)	0.509	(0.482, 0.534)	0.531
PDE6A	1.0	mix_3	14.926	(14.113, 15.665)	3.363	(3.091, 3.686)	0.864	(0.0, 1.0)	46.799	(0.005, 99.0)	1.0	(1.0, 1.0)	0.136	(0.0, 1.0)	1.13	(1.0, 1.663)	0.086	(0.0, 0.1)	0.086	(0.0, 0.1)	0.086	(0.0, 0.1)	0.086	(0.0, 0.1)	0.086	(0.0, 0.1)	0.086	(0.0, 0.1)	0.086	(0.0, 0.1)	0.086	(0.0, 0.1)	0.086	(0.0, 0.1)	0.086	(0.0, 0.1)	0.597	(0.0, 0.746)	0.642	(0.0, 0.771)	0.667	(0.0, 0.79)	0.689	(0.0, 0.807)	0.714	(0.0, 0.836)	0.748	(0.0, 0.941)	0.763
PDE6A	1.0	mix_4	10.925	(10.462, 11.397)	3.333	(3.074, 3.654)	1.0	(0.997, 1.0)	2.035	(1.737, 2.4)	1.0	(1.0, 1.0)	0.0	(0.0, 0.003)	2.065	(1.0, 8.831)	0.1	(0.1, 0.1)	0.1	(0.1, 0.1)	0.1	(0.1, 0.1)	0.1	(0.1, 0.1)	0.1	(0.1, 0.1)	0.1	(0.1, 0.1)	0.1	(0.1, 0.1)	0.1	(0.1, 0.1)	0.1	(0.1, 0.1)	0.1	(0.1, 0.1)	0.123	(0.104, 0.144)	0.222	(0.201, 0.246)	0.297	(0.275, 0.321)	0.364	(0.338, 0.391)	0.428	(0.402, 0.459)	0.491	(0.465, 0.524)	0.557
PDE6A	1.0	mix_5	13.739	(13.12, 14.34)	3.321	(2.961, 3.664)	0.891	(0.671, 1.0)	10.201	(3.248, 65.827)	1.0	(1.0, 1.0)	0.109	(0.0, 0.329)	1.116	(1.0, 2.107)	0.089	(0.067, 0.1)	0.089	(0.067, 0.1)	0.089	(0.067, 0.1)	0.089	(0.067, 0.1)	0.089	(0.067, 0.1)	0.089	(0.067, 0.1)	0.089	(0.067, 0.1)	0.089	(0.067, 0.1)	0.089	(0.067, 0.1)	0.089	(0.067, 0.1)	0.41	(0.353, 0.525)	0.51	(0.466, 0.564)	0.577	(0.53, 0.616)	0.63	(0.579, 0.689)	0.669	(0.601, 0.746)	0.705	(0.628, 0.797)	0.741
PDE6A	2.0	mix_1	8.21	(7.834, 8.608)	3.617	(3.324, 3.934)	1.0	(0.998, 1.0)	3.681	(2.63, 5.118)	1.0	(1.0, 1.0)	0.0	(0.0, 0.002)	2.254	(1.0, 7.042)	0.1	(0.1, 0.1)	0.1	(0.1, 0.1)	0.1	(0.1, 0.1)	0.1	(0.1, 0.1)	0.1	(0.1, 0.1)	0.1	(0.1, 0.1)	0.1	(0.1, 0.1)	0.1	(0.1, 0.1)	0.1	(0.1, 0.1)	0.1	(0.1, 0.1)	0.072	(0.056, 0.09)	0.108	(0.093, 0.125)	0.134	(0.12, 0.15)	0.158	(0.145, 0.172)	0.181	(0.17, 0.194)	0.204	(0.193, 0.218)	0.23
PDE6A	2.0	mix_2	12.159	(11.548, 12.756)	3.594	(3.337, 3.854)	0.995	(0.968, 1.0)	15.348	(8.091, 34.106)	1.0	(1.0, 1.0)	0.005	(0.0, 0.032)	3.206	(1.0, 20.907)	0.099	(0.097, 0.1)	0.099	(0.097, 0.1)	0.099	(0.097, 0.1)	0.099	(0.097, 0.1)	0.099	(0.097, 0.1)	0.099	(0.097, 0.1)	0.099	(0.097, 0.1)	0.099	(0.097, 0.1)	0.099	(0.097, 0.1)	0.099	(0.097, 0.1)	0.348	(0.301, 0.402)	0.404	(0.367, 0.442)	0.438	(0.411, 0.464)	0.466	(0.444, 0.487)	0.492	(0.469, 0.513)	0.516	(0.489, 0.538)	0.541
PDE6A	2.0	mix_3	15.96	(15.25, 16.57)	3.636	(3.3, 3.933)	0.695	(0.0, 1.0)	29.645	(0.005, 99.0)	1.0	(1.0, 1.0)	0.305	(0.0, 1.0)	1.111	(1.0, 1.824)	0.069	(0.0, 0.1)	0.069	(0.0, 0.1)	0.069	(0.0, 0.1)	0.069	(0.0, 0.1)	0.069	(0.0, 0.1)	0.069	(0.0, 0.1)	0.069	(0.0, 0.1)	0.069	(0.0, 0.1)	0.069	(0.0, 0.1)	0.069	(0.0, 0.1)	0.467	(0.0, 0.732)	0.516	(0.0, 0.757)	0.544	(0.0, 0.78)	0.565	(0.0, 0.806)	0.593	(0.0, 0.845)	0.639	(0.0, 1.0)	0.663
PDE6A	2.0	mix_4	11.668	(11.157, 12.387)	3.65	(3.322, 3.984)	0.997	(0.965, 1.0)	1.984	(1.663, 2.402)	1.0	(1.0, 1.0)	0.003	(0.0, 0.035)	2.34	(1.0, 10.823)	0.1	(0.096, 0.1)	0.1	(0.096, 0.1)	0.1	(0.096, 0.1)	0.1	(0.096, 0.1)	0.1	(0.096, 0.1)	0.1	(0.096, 0.1)	0.1	(0.096, 0.1)	0.1	(0.096, 0.1)	0.1	(0.096, 0.1)	0.1	(0.096, 0.1)	0.123	(0.103, 0.146)	0.224	(0.204, 0.248)	0.301	(0.28, 0.321)	0.37	(0.347, 0.394)	0.436	(0.406, 0.465)	0.501	(0.465, 0.537)	0.568
PDE6A	2.0	mix_5	14.81	(14.064, 15.574)	3.613	(3.364, 3.975)	0.845	(0.491, 0.999)	12.152	(1.491, 98.454)	1.0	(1.0, 1.0)	0.155	(0.001, 0.509)	1.096	(1.0, 1.718)	0.085	(0.049, 0.1)	0.085	(0.049, 0.1)	0.085	(0.049, 0.1)	0.085	(0.049, 0.1)	0.085	(0.049, 0.1)	0.085	(0.049, 0.1)	0.085	(0.049, 0.1)	0.085	(0.049, 0.1)	0.085	(0.049, 0.1)	0.085	(0.049, 0.1)	0.403	(0.153, 0.528)	0.499	(0.404, 0.558)	0.566	(0.516, 0.618)	0.609	(0.548, 0.684)	0.646	(0.576, 0.74)	0.681	(0.594, 0.789)	0.715
PDE6A	4.0	mix_1	8.46	(8.086, 8.86)	3.759	(3.398, 4.112)	0.999	(0.994, 1.0)	3.3	(2.689, 4.29)	1.0	(1.0, 1.0)	0.001	(0.0, 0.006)	2.065	(1.0, 8.797)	0.1	(0.099, 0.1)	0.1	(0.099, 0.1)	0.1	(0.099, 0.1)	0.1	(0.099, 0.1)	0.1	(0.099, 0.1)	0.1	(0.099, 0.1)	0.1	(0.099, 0.1)	0.1	(0.099, 0.1)	0.1	(0.099, 0.1)	0.1	(0.099, 0.1)	0.069	(0.058, 0.084)	0.108	(0.095, 0.122)	0.136	(0.122, 0.149)	0.161	(0.148, 0.176)	0.186	(0.173, 0.2)	0.211	(0.199, 0.225)	0.24
PDE6A	4.0	mix_2	12.686	(12.044, 13.297)	3.826	(3.48, 4.146)	0.976	(0.931, 1.0)	11.759	(6.398, 22.548)	1.0	(1.0, 1.0)	0.024	(0.0, 0.069)	2.422	(1.0, 13.894)	0.098	(0.093, 0.1)	0.098	(0.093, 0.1)	0.098	(0.093, 0.1)	0.098	(0.093, 0.1)	0.098	(0.093, 0.1)	0.098	(0.093, 0.1)	0.098	(0.093, 0.1)	0.098	(0.093, 0.1)	0.098	(0.093, 0.1)	0.098	(0.093, 0.1)	0.327	(0.288, 0.37)	0.39	(0.362, 0.415)	0.429	(0.405, 0.448)	0.461	(0.44, 0.483)	0.49	(0.467, 0.516)	0.518	(0.489, 0.551)	0.546
PDE6A	4.0	mix_3	16.596	(15.897, 17.45)	3.787	(3.448, 4.075)	0.782	(0.0, 0.989)	37.797	(0.005, 99.0)	1.0	(1.0, 1.0)	0.218	(0.011, 1.0)	1.258	(1.0, 1.901)	0.078	(0.0, 0.099)	0.078	(0.0, 0.099)	0.078	(0.0, 0.099)	0.078	(0.0, 0.099)	0.078	(0.0, 0.099)	0.078	(0.0, 0.099)	0.078	(0.0, 0.099)	0.078	(0.0, 0.099)	0.078	(0.0, 0.099)	0.078	(0.0, 0.099)	0.55	(0.0, 0.717)	0.616	(0.0, 0.741)	0.656	(0.0, 0.772)	0.682	(0.0, 0.803)	0.704	(0.0, 0.84)	0.735	(0.0, 0.884)	0.754
PDE6A	4.0	mix_4	12.168	(11.58, 12.63)	3.816	(3.505, 4.112)	0.979	(0.917, 1.0)	1.97	(1.65, 2.391)	1.0	(1.0, 1.0)	0.021	(0.0, 0.083)	2.117	(1.0, 12.822)	0.098	(0.092, 0.1)	0.098	(0.092, 0.1)	0.098	(0.092, 0.1)	0.098	(0.092, 0.1)	0.098	(0.092, 0.1)	0.098	(0.092, 0.1)	0.098	(0.092, 0.1)	0.098	(0.092, 0.1)	0.098	(0.092, 0.1)	0.098	(0.092, 0.1)	0.12	(0.102, 0.143)	0.221	(0.202, 0.246)	0.298	(0.272, 0.324)	0.367	(0.332, 0.397)	0.432	(0.39, 0.466)	0.498	(0.449, 0.535)	0.565
PDE6A	4.0	mix_5	15.351	(14.552, 16.24)	3.802	(3.466, 4.217)	0.836	(0.638, 0.988)	12.817	(3.525, 97.501)	1.0	(1.0, 1.0)	0.164	(0.012, 0.362)	1.196	(1.0, 1.737)	0.084	(0.064, 0.099)	0.084	(0.064, 0.099)	0.084	(0.064, 0.099)	0.084	(0.064, 0.099)	0.084	(0.064, 0.099)	0.084	(0.064, 0.099)	0.084	(0.064, 0.099)	0.084	(0.064, 0.099)	0.084	(0.064, 0.099)	0.084	(0.064, 0.099)	0.406	(0.345, 0.505)	0.499	(0.449, 0.541)	0.555	(0.505, 0.606)	0.599	(0.537, 0.672)	0.637	(0.56, 0.728)	0.673	(0.581, 0.777)	0.709
PDE6A	8.0	mix_1	8.337	(7.933, 8.765)	3.806	(3.454, 4.102)	0.993	(0.981, 1.0)	3.109	(2.417, 4.192)	1.0	(1.0, 1.0)	0.007	(0.0, 0.019)	2.472	(1.0, 9.442)	0.099	(0.098, 0.1)	0.099	(0.098, 0.1)	0.099	(0.098, 0.1)	0.099	(0.098, 0.1)	0.099	(0.098, 0.1)	0.099	(0.098, 0.1)	0.099	(0.098, 0.1)	0.099	(0.098, 0.1)	0.099	(0.098, 0.1)	0.099	(0.098, 0.1)	0.07	(0.056, 0.085)	0.11	(0.097, 0.123)	0.14	(0.129, 0.152)	0.167	(0.158, 0.179)	0.194	(0.184, 0.206)	0.222	(0.209, 0.235)	0.252
PDE6A	8.0	mix_2	12.643	(12.098, 13.145)	3.881	(3.557, 4.179)	0.96	(0.89, 1.0)	13.031	(5.707, 31.46)	1.0	(1.0, 1.0)	0.04	(0.0, 0.11)	1.742	(1.0, 6.562)	0.096	(0.089, 0.1)	0.096	(0.089, 0.1)	0.096	(0.089, 0.1)	0.096	(0.089, 0.1)	0.096	(0.089, 0.1)	0.096	(0.089, 0.1)	0.096	(0.089, 0.1)	0.096	(0.089, 0.1)	0.096	(0.089, 0.1)	0.096	(0.089, 0.1)	0.339	(0.295, 0.388)	0.402	(0.375, 0.435)	0.441	(0.419, 0.467)	0.473	(0.453, 0.502)	0.502	(0.474, 0.531)	0.529	(0.491, 0.566)	0.558
PDE6A	8.0	mix_3	16.66	(15.959, 17.611)	3.819	(3.433, 4.13)	0.754	(0.0, 0.99)	21.593	(0.005, 99.0)	1.0	(1.0, 1.0)	0.246	(0.01, 1.0)	1.415	(1.0, 1.993)	0.075	(0.0, 0.099)	0.075	(0.0, 0.099)	0.075	(0.0, 0.099)	0.075	(0.0, 0.099)	0.075	(0.0, 0.099)	0.075	(0.0, 0.099)	0.075	(0.0, 0.099)	0.075	(0.0, 0.099)	0.075	(0.0, 0.099)	0.075	(0.0, 0.099)	0.494	(0.0, 0.735)	0.566	(0.0, 0.759)	0.611	(0.0, 0.779)	0.639	(0.0, 0.827)	0.663	(0.0, 0.869)	0.704	(0.0, 0.959)	0.723
PDE6A	8.0	mix_4	12.082	(11.495, 12.608)	3.813	(3.43, 4.206)	0.974	(0.91, 1.0)	1.91	(1.612, 2.315)	1.0	(1.0, 1.0)	0.026	(0.0, 0.09)	1.614	(1.0, 2.114)	0.097	(0.091, 0.1)	0.097	(0.091, 0.1)	0.097	(0.091, 0.1)	0.097	(0.091, 0.1)	0.097	(0.091, 0.1)	0.097	(0.091, 0.1)	0.097	(0.091, 0.1)	0.097	(0.091, 0.1)	0.097	(0.091, 0.1)	0.097	(0.091, 0.1)	0.122	(0.103, 0.144)	0.227	(0.204, 0.251)	0.308	(0.282, 0.331)	0.38	(0.348, 0.407)	0.448	(0.41, 0.478)	0.516	(0.469, 0.551)	0.585
PDE6A	8.0	mix_5	15.361	(14.651, 16.162)	3.839	(3.49, 4.168)	0.876	(0.636, 0.982)	12.073	(3.568, 98.17)	1.0	(1.0, 1.0)	0.124	(0.018, 0.364)	1.326	(1.0, 1.76)	0.088	(0.064, 0.098)	0.088	(0.064, 0.098)	0.088	(0.064, 0.098)	0.088	(0.064, 0.098)	0.088	(0.064, 0.098)	0.088	(0.064, 0.098)	0.088	(0.064, 0.098)	0.088	(0.064, 0.098)	0.088	(0.064, 0.098)	0.088	(0.064, 0.098)	0.412	(0.353, 0.514)	0.514	(0.471, 0.553)	0.576	(0.529, 0.614)	0.624	(0.551, 0.678)	0.665	(0.561, 0.736)	0.704	(0.575, 0.786)	0.741
SEMA3D	1.0	mix_1	6.561	(6.166, 6.888)	2.913	(2.638, 3.165)	1.0	(0.998, 1.0)	4.136	(2.716, 6.782)	1.0	(1.0, 1.0)	0.0	(0.0, 0.002)	3.358	(1.0, 16.976)	0.1	(0.1, 0.1)	0.1	(0.1, 0.1)	0.1	(0.1, 0.1)	0.1	(0.1, 0.1)	0.1	(0.1, 0.1)	0.1	(0.1, 0.1)	0.1	(0.1, 0.1)	0.1	(0.1, 0.1)	0.1	(0.1, 0.1)	0.1	(0.1, 0.1)	0.076	(0.056, 0.097)	0.11	(0.093, 0.13)	0.135	(0.12, 0.152)	0.157	(0.144, 0.17)	0.179	(0.166, 0.191)	0.201	(0.187, 0.213)	0.226
SEMA3D	1.0	mix_2	9.783	(9.443, 10.296)	2.917	(2.633, 3.19)	0.996	(0.975, 1.0)	29.45	(8.658, 99.0)	1.0	(1.0, 1.0)	0.004	(0.0, 0.025)	1.52	(1.0, 6.237)	0.1	(0.097, 0.1)	0.1	(0.097, 0.1)	0.1	(0.097, 0.1)	0.1	(0.097, 0.1)	0.1	(0.097, 0.1)	0.1	(0.097, 0.1)	0.1	(0.097, 0.1)	0.1	(0.097, 0.1)	0.1	(0.097, 0.1)	0.1	(0.097, 0.1)	0.372	(0.312, 0.448)	0.418	(0.376, 0.47)	0.446	(0.414, 0.484)	0.468	(0.443, 0.502)	0.488	(0.467, 0.516)	0.508	(0.482, 0.538)	0.528
SEMA3D	1.0	mix_3	13.049	(12.357, 13.605)	2.928	(2.692, 3.168)	0.906	(0.0, 1.0)	50.134	(0.005, 99.0)	1.0	(1.0, 1.0)	0.094	(0.0, 1.0)	1.131	(1.0, 1.877)	0.091	(0.0, 0.1)	0.091	(0.0, 0.1)	0.091	(0.0, 0.1)	0.091	(0.0, 0.1)	0.091	(0.0, 0.1)	0.091	(0.0, 0.1)	0.091	(0.0, 0.1)	0.091	(0.0, 0.1)	0.091	(0.0, 0.1)	0.091	(0.0, 0.1)	0.628	(0.0, 0.755)	0.672	(0.0, 0.78)	0.698	(0.0, 0.797)	0.721	(0.0, 0.809)	0.754	(0.0, 0.841)	0.779	(0.0, 0.938)	0.794
SEMA3D	1.0	mix_4	9.455	(8.983, 9.995)	2.913	(2.597, 3.167)	0.999	(0.99, 1.0)	2.08	(1.703, 2.545)	1.0	(1.0, 1.0)	0.001	(0.0, 0.01)	2.552	(1.0, 14.206)	0.1	(0.099, 0.1)	0.1	(0.099, 0.1)	0.1	(0.099, 0.1)	0.1	(0.099, 0.1)	0.1	(0.099, 0.1)	0.1	(0.099, 0.1)	0.1	(0.099, 0.1)	0.1	(0.099, 0.1)	0.1	(0.099, 0.1)	0.1	(0.099, 0.1)	0.125	(0.101, 0.149)	0.224	(0.201, 0.248)	0.299	(0.278, 0.321)	0.365	(0.341, 0.387)	0.428	(0.403, 0.453)	0.491	(0.46, 0.517)	0.556
SEMA3D	1.0	mix_5	11.957	(11.374, 12.475)	2.908	(2.661, 3.177)	0.894	(0.693, 1.0)	17.848	(3.864, 99.0)	1.0	(1.0, 1.0)	0.106	(0.0, 0.307)	1.104	(1.0, 1.853)	0.089	(0.069, 0.1)	0.089	(0.069, 0.1)	0.089	(0.069, 0.1)	0.089	(0.069, 0.1)	0.089	(0.069, 0.1)	0.089	(0.069, 0.1)	0.089	(0.069, 0.1)	0.089	(0.069, 0.1)	0.089	(0.069, 0.1)	0.089	(0.069, 0.1)	0.43	(0.354, 0.545)	0.524	(0.479, 0.588)	0.579	(0.529, 0.628)	0.628	(0.566, 0.681)	0.664	(0.588, 0.732)	0.697	(0.598, 0.781)	0.73
SEMA3D	2.0	mix_1	6.886	(6.503, 7.18)	3.133	(2.807, 3.47)	1.0	(0.997, 1.0)	3.759	(2.817, 5.241)	1.0	(1.0, 1.0)	0.0	(0.0, 0.003)	2.517	(1.0, 14.307)	0.1	(0.1, 0.1)	0.1	(0.1, 0.1)	0.1	(0.1, 0.1)	0.1	(0.1, 0.1)	0.1	(0.1, 0.1)	0.1	(0.1, 0.1)	0.1	(0.1, 0.1)	0.1	(0.1, 0.1)	0.1	(0.1, 0.1)	0.1	(0.1, 0.1)	0.072	(0.058, 0.089)	0.108	(0.094, 0.124)	0.134	(0.12, 0.146)	0.157	(0.144, 0.17)	0.18	(0.166, 0.194)	0.203	(0.19, 0.218)	0.229
SEMA3D	2.0	mix_2	10.333	(9.885, 11.015)	3.169	(2.839, 3.414)	0.994	(0.966, 1.0)	19.303	(7.809, 88.603)	1.0	(1.0, 1.0)	0.006	(0.0, 0.034)	1.464	(1.0, 6.19)	0.099	(0.097, 0.1)	0.099	(0.097, 0.1)	0.099	(0.097, 0.1)	0.099	(0.097, 0.1)	0.099	(0.097, 0.1)	0.099	(0.097, 0.1)	0.099	(0.097, 0.1)	0.099	(0.097, 0.1)	0.099	(0.097, 0.1)	0.099	(0.097, 0.1)	0.352	(0.298, 0.44)	0.405	(0.368, 0.465)	0.438	(0.41, 0.481)	0.465	(0.442, 0.497)	0.489	(0.467, 0.515)	0.512	(0.487, 0.54)	0.536
SEMA3D	2.0	mix_3	13.666	(12.732, 14.422)	3.148	(2.89, 3.436)	0.864	(0.0, 1.0)	36.112	(0.005, 99.0)	1.0	(1.0, 1.0)	0.136	(0.0, 1.0)	1.224	(1.0, 2.084)	0.086	(0.0, 0.1)	0.086	(0.0, 0.1)	0.086	(0.0, 0.1)	0.086	(0.0, 0.1)	0.086	(0.0, 0.1)	0.086	(0.0, 0.1)	0.086	(0.0, 0.1)	0.086	(0.0, 0.1)	0.086	(0.0, 0.1)	0.086	(0.0, 0.1)	0.585	(0.0, 0.742)	0.649	(0.0, 0.78)	0.683	(0.0, 0.798)	0.709	(0.0, 0.817)	0.731	(0.0, 0.84)	0.771	(0.0, 0.958)	0.79
SEMA3D	2.0	mix_4	9.923	(9.385, 10.436)	3.131	(2.84, 3.397)	0.996	(0.962, 1.0)	1.982	(1.658, 2.33)	1.0	(1.0, 1.0)	0.004	(0.0, 0.038)	2.176	(1.0, 9.984)	0.1	(0.096, 0.1)	0.1	(0.096, 0.1)	0.1	(0.096, 0.1)	0.1	(0.096, 0.1)	0.1	(0.096, 0.1)	0.1	(0.096, 0.1)	0.1	(0.096, 0.1)	0.1	(0.096, 0.1)	0.1	(0.096, 0.1)	0.1	(0.096, 0.1)	0.122	(0.1, 0.144)	0.223	(0.197, 0.246)	0.3	(0.275, 0.329)	0.368	(0.345, 0.404)	0.434	(0.405, 0.473)	0.499	(0.468, 0.544)	0.566
SEMA3D	2.0	mix_5	12.591	(11.898, 13.424)	3.171	(2.957, 3.487)	0.875	(0.653, 1.0)	16.029	(3.774, 99.0)	1.0	(1.0, 1.0)	0.125	(0.0, 0.347)	1.109	(1.0, 1.713)	0.088	(0.065, 0.1)	0.088	(0.065, 0.1)	0.088	(0.065, 0.1)	0.088	(0.065, 0.1)	0.088	(0.065, 0.1)	0.088	(0.065, 0.1)	0.088	(0.065, 0.1)	0.088	(0.065, 0.1)	0.088	(0.065, 0.1)	0.088	(0.065, 0.1)	0.423	(0.355, 0.538)	0.515	(0.468, 0.566)	0.57	(0.525, 0.616)	0.614	(0.566, 0.675)	0.652	(0.583, 0.725)	0.687	(0.6, 0.769)	0.721
SEMA3D	4.0	mix_1	7.084	(6.732, 7.44)	3.297	(3.015, 3.675)	0.999	(0.995, 1.0)	3.315	(2.516, 4.648)	1.0	(1.0, 1.0)	0.001	(0.0, 0.005)	3.119	(1.0, 15.094)	0.1	(0.099, 0.1)	0.1	(0.099, 0.1)	0.1	(0.099, 0.1)	0.1	(0.099, 0.1)	0.1	(0.099, 0.1)	0.1	(0.099, 0.1)	0.1	(0.099, 0.1)	0.1	(0.099, 0.1)	0.1	(0.099, 0.1)	0.1	(0.099, 0.1)	0.069	(0.053, 0.09)	0.106	(0.091, 0.127)	0.134	(0.12, 0.152)	0.159	(0.146, 0.176)	0.184	(0.17, 0.202)	0.209	(0.194, 0.229)	0.238
SEMA3D	4.0	mix_2	10.603	(10.086, 11.147)	3.351	(3.022, 3.752)	0.971	(0.922, 1.0)	17.416	(6.716, 86.956)	1.0	(1.0, 1.0)	0.029	(0.0, 0.078)	1.543	(1.0, 7.794)	0.097	(0.092, 0.1)	0.097	(0.092, 0.1)	0.097	(0.092, 0.1)	0.097	(0.092, 0.1)	0.097	(0.092, 0.1)	0.097	(0.092, 0.1)	0.097	(0.092, 0.1)	0.097	(0.092, 0.1)	0.097	(0.092, 0.1)	0.097	(0.092, 0.1)	0.337	(0.288, 0.41)	0.394	(0.36, 0.439)	0.43	(0.402, 0.461)	0.459	(0.434, 0.482)	0.485	(0.461, 0.51)	0.511	(0.477, 0.542)	0.537
SEMA3D	4.0	mix_3	14.138	(13.335, 14.892)	3.323	(3.01, 3.564)	0.806	(0.0, 1.0)	37.428	(0.005, 99.0)	1.0	(1.0, 1.0)	0.194	(0.0, 1.0)	1.331	(1.0, 2.023)	0.081	(0.0, 0.1)	0.081	(0.0, 0.1)	0.081	(0.0, 0.1)	0.081	(0.0, 0.1)	0.081	(0.0, 0.1)	0.081	(0.0, 0.1)	0.081	(0.0, 0.1)	0.081	(0.0, 0.1)	0.081	(0.0, 0.1)	0.081	(0.0, 0.1)	0.543	(0.0, 0.723)	0.612	(0.0, 0.756)	0.646	(0.0, 0.771)	0.68	(0.0, 0.913)	0.704	(0.0, 0.932)	0.73	(0.0, 0.989)	0.752
SEMA3D	4.0	mix_4	10.257	(9.693, 10.863)	3.278	(2.994, 3.574)	0.975	(0.897, 1.0)	2.007	(1.63, 2.525)	1.0	(1.0, 1.0)	0.025	(0.0, 0.103)	1.678	(1.0, 7.483)	0.098	(0.09, 0.1)	0.098	(0.09, 0.1)	0.098	(0.09, 0.1)	0.098	(0.09, 0.1)	0.098	(0.09, 0.1)	0.098	(0.09, 0.1)	0.098	(0.09, 0.1)	0.098	(0.09, 0.1)	0.098	(0.09, 0.1)	0.098	(0.09, 0.1)	0.12	(0.101, 0.146)	0.219	(0.195, 0.246)	0.294	(0.265, 0.324)	0.362	(0.326, 0.4)	0.426	(0.382, 0.471)	0.49	(0.436, 0.538)	0.556
SEMA3D	4.0	mix_5	13.003	(12.364, 13.714)	3.311	(3.042, 3.555)	0.876	(0.65, 0.997)	15.198	(3.536, 99.0)	1.0	(1.0, 1.0)	0.124	(0.003, 0.35)	1.305	(1.0, 1.884)	0.088	(0.065, 0.1)	0.088	(0.065, 0.1)	0.088	(0.065, 0.1)	0.088	(0.065, 0.1)	0.088	(0.065, 0.1)	0.088	(0.065, 0.1)	0.088	(0.065, 0.1)	0.088	(0.065, 0.1)	0.088	(0.065, 0.1)	0.088	(0.065, 0.1)	0.416	(0.341, 0.518)	0.508	(0.466, 0.573)	0.564	(0.516, 0.617)	0.608	(0.539, 0.67)	0.647	(0.554, 0.722)	0.682	(0.566, 0.772)	0.717
SEMA3D	8.0	mix_1	6.994	(6.576, 7.325)	3.334	(3.021, 3.691)	0.993	(0.981, 1.0)	3.09	(2.295, 4.364)	1.0	(1.0, 1.0)	0.007	(0.0, 0.019)	1.797	(1.0, 7.711)	0.099	(0.098, 0.1)	0.099	(0.098, 0.1)	0.099	(0.098, 0.1)	0.099	(0.098, 0.1)	0.099	(0.098, 0.1)	0.099	(0.098, 0.1)	0.099	(0.098, 0.1)	0.099	(0.098, 0.1)	0.099	(0.098, 0.1)	0.099	(0.098, 0.1)	0.068	(0.051, 0.085)	0.107	(0.091, 0.122)	0.137	(0.12, 0.151)	0.163	(0.148, 0.177)	0.19	(0.175, 0.204)	0.217	(0.2, 0.233)	0.247
SEMA3D	8.0	mix_2	10.614	(10.09, 11.18)	3.388	(3.125, 3.702)	0.965	(0.905, 1.0)	17.925	(5.62, 72.844)	1.0	(1.0, 1.0)	0.035	(0.0, 0.095)	1.566	(1.0, 4.583)	0.097	(0.091, 0.1)	0.097	(0.091, 0.1)	0.097	(0.091, 0.1)	0.097	(0.091, 0.1)	0.097	(0.091, 0.1)	0.097	(0.091, 0.1)	0.097	(0.091, 0.1)	0.097	(0.091, 0.1)	0.097	(0.091, 0.1)	0.097	(0.091, 0.1)	0.344	(0.28, 0.424)	0.402	(0.353, 0.447)	0.438	(0.399, 0.469)	0.467	(0.436, 0.498)	0.493	(0.464, 0.529)	0.518	(0.479, 0.562)	0.544
SEMA3D	8.0	mix_3	14.163	(13.505, 14.912)	3.367	(3.123, 3.616)	0.878	(0.0, 0.987)	23.127	(0.007, 99.0)	1.0	(1.0, 1.0)	0.122	(0.013, 1.0)	1.646	(1.0, 2.246)	0.088	(0.0, 0.099)	0.088	(0.0, 0.099)	0.088	(0.0, 0.099)	0.088	(0.0, 0.099)	0.088	(0.0, 0.099)	0.088	(0.0, 0.099)	0.088	(0.0, 0.099)	0.088	(0.0, 0.099)	0.088	(0.0, 0.099)	0.088	(0.0, 0.099)	0.562	(0.0, 0.728)	0.638	(0.0, 0.76)	0.678	(0.0, 0.798)	0.712	(0.0, 0.834)	0.744	(0.0, 0.884)	0.767	(0.0, 0.915)	0.798
SEMA3D	8.0	mix_4	10.149	(9.638, 10.608)	3.336	(2.992, 3.674)	0.977	(0.933, 0.997)	1.948	(1.603, 2.29)	1.0	(1.0, 1.0)	0.023	(0.003, 0.067)	1.577	(1.0, 2.198)	0.098	(0.093, 0.1)	0.098	(0.093, 0.1)	0.098	(0.093, 0.1)	0.098	(0.093, 0.1)	0.098	(0.093, 0.1)	0.098	(0.093, 0.1)	0.098	(0.093, 0.1)	0.098	(0.093, 0.1)	0.098	(0.093, 0.1)	0.098	(0.093, 0.1)	0.123	(0.103, 0.149)	0.226	(0.201, 0.254)	0.305	(0.277, 0.333)	0.375	(0.343, 0.408)	0.442	(0.404, 0.481)	0.508	(0.466, 0.55)	0.576
SEMA3D	8.0	mix_5	12.971	(12.337, 13.725)	3.339	(3.069, 3.586)	0.929	(0.701, 0.991)	7.35	(3.383, 23.884)	1.0	(1.0, 1.0)	0.071	(0.009, 0.299)	1.562	(1.096, 2.176)	0.093	(0.07, 0.099)	0.093	(0.07, 0.099)	0.093	(0.07, 0.099)	0.093	(0.07, 0.099)	0.093	(0.07, 0.099)	0.093	(0.07, 0.099)	0.093	(0.07, 0.099)	0.093	(0.07, 0.099)	0.093	(0.07, 0.099)	0.093	(0.07, 0.099)	0.402	(0.333, 0.498)	0.513	(0.463, 0.565)	0.58	(0.531, 0.62)	0.633	(0.56, 0.676)	0.678	(0.58, 0.73)	0.72	(0.608, 0.779)	0.76
STRIP1	1.0	mix_1	7.079	(6.707, 7.369)	3.379	(2.961, 3.777)	1.0	(0.997, 1.0)	4.126	(3.014, 5.984)	1.0	(1.0, 1.0)	0.0	(0.0, 0.003)	2.065	(1.0, 7.979)	0.1	(0.1, 0.1)	0.1	(0.1, 0.1)	0.1	(0.1, 0.1)	0.1	(0.1, 0.1)	0.1	(0.1, 0.1)	0.1	(0.1, 0.1)	0.1	(0.1, 0.1)	0.1	(0.1, 0.1)	0.1	(0.1, 0.1)	0.1	(0.1, 0.1)	0.076	(0.064, 0.094)	0.111	(0.1, 0.127)	0.136	(0.125, 0.15)	0.158	(0.148, 0.17)	0.18	(0.17, 0.191)	0.202	(0.192, 0.214)	0.227
STRIP1	1.0	mix_2	10.306	(9.858, 10.704)	3.357	(2.991, 3.787)	0.996	(0.977, 1.0)	24.517	(10.042, 98.131)	1.0	(1.0, 1.0)	0.004	(0.0, 0.023)	2.443	(1.0, 15.024)	0.1	(0.098, 0.1)	0.1	(0.098, 0.1)	0.1	(0.098, 0.1)	0.1	(0.098, 0.1)	0.1	(0.098, 0.1)	0.1	(0.098, 0.1)	0.1	(0.098, 0.1)	0.1	(0.098, 0.1)	0.1	(0.098, 0.1)	0.1	(0.098, 0.1)	0.367	(0.314, 0.444)	0.414	(0.378, 0.467)	0.443	(0.414, 0.483)	0.467	(0.443, 0.497)	0.488	(0.466, 0.514)	0.508	(0.486, 0.539)	0.529
STRIP1	1.0	mix_3	13.597	(12.959, 14.176)	3.401	(3.113, 3.671)	0.902	(0.0, 1.0)	51.739	(0.006, 99.0)	1.0	(1.0, 1.0)	0.098	(0.0, 1.0)	1.159	(1.0, 1.94)	0.09	(0.0, 0.1)	0.09	(0.0, 0.1)	0.09	(0.0, 0.1)	0.09	(0.0, 0.1)	0.09	(0.0, 0.1)	0.09	(0.0, 0.1)	0.09	(0.0, 0.1)	0.09	(0.0, 0.1)	0.09	(0.0, 0.1)	0.09	(0.0, 0.1)	0.631	(0.0, 0.755)	0.676	(0.0, 0.779)	0.701	(0.0, 0.793)	0.724	(0.0, 0.804)	0.747	(0.0, 0.825)	0.782	(0.332, 0.932)	0.797
STRIP1	1.0	mix_4	9.886	(9.366, 10.48)	3.354	(3.046, 3.663)	0.999	(0.987, 1.0)	2.085	(1.764, 2.463)	1.0	(1.0, 1.0)	0.001	(0.0, 0.013)	2.016	(1.0, 9.664)	0.1	(0.099, 0.1)	0.1	(0.099, 0.1)	0.1	(0.099, 0.1)	0.1	(0.099, 0.1)	0.1	(0.099, 0.1)	0.1	(0.099, 0.1)	0.1	(0.099, 0.1)	0.1	(0.099, 0.1)	0.1	(0.099, 0.1)	0.1	(0.099, 0.1)	0.127	(0.107, 0.151)	0.226	(0.204, 0.253)	0.301	(0.274, 0.329)	0.367	(0.337, 0.393)	0.431	(0.402, 0.459)	0.493	(0.459, 0.525)	0.558
STRIP1	1.0	mix_5	12.521	(11.841, 13.116)	3.426	(3.032, 3.725)	0.886	(0.738, 1.0)	12.476	(3.605, 77.231)	1.0	(1.0, 1.0)	0.114	(0.0, 0.262)	1.079	(1.0, 1.776)	0.089	(0.074, 0.1)	0.089	(0.074, 0.1)	0.089	(0.074, 0.1)	0.089	(0.074, 0.1)	0.089	(0.074, 0.1)	0.089	(0.074, 0.1)	0.089	(0.074, 0.1)	0.089	(0.074, 0.1)	0.089	(0.074, 0.1)	0.089	(0.074, 0.1)	0.424	(0.358, 0.532)	0.518	(0.477, 0.563)	0.58	(0.539, 0.626)	0.623	(0.573, 0.686)	0.66	(0.594, 0.732)	0.694	(0.611, 0.777)	0.728
STRIP1	2.0	mix_1	7.598	(7.263, 7.93)	3.692	(3.241, 4.111)	1.0	(0.997, 1.0)	3.695	(2.804, 4.734)	1.0	(1.0, 1.0)	0.0	(0.0, 0.003)	1.89	(1.0, 7.921)	0.1	(0.1, 0.1)	0.1	(0.1, 0.1)	0.1	(0.1, 0.1)	0.1	(0.1, 0.1)	0.1	(0.1, 0.1)	0.1	(0.1, 0.1)	0.1	(0.1, 0.1)	0.1	(0.1, 0.1)	0.1	(0.1, 0.1)	0.1	(0.1, 0.1)	0.072	(0.058, 0.085)	0.108	(0.095, 0.122)	0.135	(0.121, 0.148)	0.158	(0.145, 0.171)	0.181	(0.168, 0.194)	0.204	(0.192, 0.216)	0.23
STRIP1	2.0	mix_2	11.146	(10.727, 11.653)	3.722	(3.409, 4.212)	0.995	(0.965, 1.0)	16.14	(7.965, 38.636)	1.0	(1.0, 1.0)	0.005	(0.0, 0.035)	2.197	(1.0, 8.664)	0.1	(0.096, 0.1)	0.1	(0.096, 0.1)	0.1	(0.096, 0.1)	0.1	(0.096, 0.1)	0.1	(0.096, 0.1)	0.1	(0.096, 0.1)	0.1	(0.096, 0.1)	0.1	(0.096, 0.1)	0.1	(0.096, 0.1)	0.1	(0.096, 0.1)	0.348	(0.297, 0.407)	0.404	(0.367, 0.45)	0.438	(0.409, 0.476)	0.465	(0.444, 0.494)	0.49	(0.468, 0.515)	0.514	(0.49, 0.54)	0.539
STRIP1	2.0	mix_3	14.701	(14.16, 15.232)	3.683	(3.406, 4.033)	0.851	(0.0, 1.0)	38.934	(0.005, 99.0)	1.0	(1.0, 1.0)	0.149	(0.0, 1.0)	1.16	(1.0, 2.041)	0.085	(0.0, 0.1)	0.085	(0.0, 0.1)	0.085	(0.0, 0.1)	0.085	(0.0, 0.1)	0.085	(0.0, 0.1)	0.085	(0.0, 0.1)	0.085	(0.0, 0.1)	0.085	(0.0, 0.1)	0.085	(0.0, 0.1)	0.085	(0.0, 0.1)	0.589	(0.0, 0.734)	0.657	(0.0, 0.769)	0.69	(0.0, 0.785)	0.715	(0.0, 0.807)	0.735	(0.0, 0.844)	0.754	(0.0, 0.879)	0.772
STRIP1	2.0	mix_4	10.749	(10.226, 11.27)	3.708	(3.338, 4.052)	0.997	(0.97, 1.0)	1.969	(1.701, 2.334)	1.0	(1.0, 1.0)	0.003	(0.0, 0.03)	2.035	(1.0, 8.244)	0.1	(0.097, 0.1)	0.1	(0.097, 0.1)	0.1	(0.097, 0.1)	0.1	(0.097, 0.1)	0.1	(0.097, 0.1)	0.1	(0.097, 0.1)	0.1	(0.097, 0.1)	0.1	(0.097, 0.1)	0.1	(0.097, 0.1)	0.1	(0.097, 0.1)	0.122	(0.102, 0.149)	0.223	(0.199, 0.251)	0.3	(0.273, 0.327)	0.369	(0.341, 0.396)	0.435	(0.401, 0.466)	0.501	(0.464, 0.536)	0.568
STRIP1	2.0	mix_5	13.571	(12.847, 14.262)	3.687	(3.299, 4.101)	0.892	(0.737, 1.0)	10.412	(3.829, 59.871)	1.0	(1.0, 1.0)	0.108	(0.0, 0.263)	1.166	(1.0, 2.026)	0.089	(0.074, 0.1)	0.089	(0.074, 0.1)	0.089	(0.074, 0.1)	0.089	(0.074, 0.1)	0.089	(0.074, 0.1)	0.089	(0.074, 0.1)	0.089	(0.074, 0.1)	0.089	(0.074, 0.1)	0.089	(0.074, 0.1)	0.089	(0.074, 0.1)	0.414	(0.356, 0.507)	0.512	(0.467, 0.566)	0.571	(0.53, 0.619)	0.617	(0.568, 0.677)	0.657	(0.594, 0.73)	0.694	(0.613, 0.778)	0.731
STRIP1	4.0	mix_1	7.969	(7.558, 8.375)	3.885	(3.491, 4.298)	0.999	(0.993, 1.0)	3.21	(2.472, 4.346)	1.0	(1.0, 1.0)	0.001	(0.0, 0.007)	1.858	(1.0, 6.404)	0.1	(0.099, 0.1)	0.1	(0.099, 0.1)	0.1	(0.099, 0.1)	0.1	(0.099, 0.1)	0.1	(0.099, 0.1)	0.1	(0.099, 0.1)	0.1	(0.099, 0.1)	0.1	(0.099, 0.1)	0.1	(0.099, 0.1)	0.1	(0.099, 0.1)	0.067	(0.054, 0.082)	0.105	(0.092, 0.118)	0.133	(0.122, 0.144)	0.158	(0.147, 0.168)	0.183	(0.172, 0.194)	0.209	(0.196, 0.221)	0.237
STRIP1	4.0	mix_2	11.735	(11.275, 12.229)	3.955	(3.601, 4.418)	0.97	(0.921, 1.0)	12.799	(5.832, 24.521)	1.0	(1.0, 1.0)	0.03	(0.0, 0.079)	2.359	(1.0, 14.689)	0.097	(0.092, 0.1)	0.097	(0.092, 0.1)	0.097	(0.092, 0.1)	0.097	(0.092, 0.1)	0.097	(0.092, 0.1)	0.097	(0.092, 0.1)	0.097	(0.092, 0.1)	0.097	(0.092, 0.1)	0.097	(0.092, 0.1)	0.097	(0.092, 0.1)	0.327	(0.269, 0.38)	0.388	(0.347, 0.425)	0.426	(0.397, 0.455)	0.457	(0.431, 0.482)	0.485	(0.459, 0.513)	0.512	(0.48, 0.543)	0.54
STRIP1	4.0	mix_3	15.486	(14.757, 16.264)	3.906	(3.562, 4.317)	0.793	(0.0, 0.998)	35.505	(0.005, 99.0)	1.0	(1.0, 1.0)	0.207	(0.002, 1.0)	1.26	(1.0, 1.708)	0.079	(0.0, 0.1)	0.079	(0.0, 0.1)	0.079	(0.0, 0.1)	0.079	(0.0, 0.1)	0.079	(0.0, 0.1)	0.079	(0.0, 0.1)	0.079	(0.0, 0.1)	0.079	(0.0, 0.1)	0.079	(0.0, 0.1)	0.079	(0.0, 0.1)	0.549	(0.0, 0.718)	0.611	(0.0, 0.742)	0.646	(0.0, 0.762)	0.673	(0.0, 0.787)	0.698	(0.0, 0.827)	0.745	(0.0, 0.956)	0.765
STRIP1	4.0	mix_4	11.332	(10.823, 11.898)	3.863	(3.496, 4.208)	0.971	(0.91, 1.0)	1.965	(1.553, 2.405)	1.0	(1.0, 1.0)	0.029	(0.0, 0.09)	1.791	(1.0, 8.245)	0.097	(0.091, 0.1)	0.097	(0.091, 0.1)	0.097	(0.091, 0.1)	0.097	(0.091, 0.1)	0.097	(0.091, 0.1)	0.097	(0.091, 0.1)	0.097	(0.091, 0.1)	0.097	(0.091, 0.1)	0.097	(0.091, 0.1)	0.097	(0.091, 0.1)	0.119	(0.099, 0.139)	0.219	(0.2, 0.24)	0.296	(0.272, 0.316)	0.365	(0.334, 0.39)	0.43	(0.388, 0.46)	0.495	(0.445, 0.533)	0.563
STRIP1	4.0	mix_5	14.278	(13.647, 14.842)	3.922	(3.53, 4.255)	0.844	(0.58, 0.982)	13.808	(3.696, 98.959)	1.0	(1.0, 1.0)	0.156	(0.018, 0.42)	1.226	(1.0, 1.741)	0.084	(0.058, 0.098)	0.084	(0.058, 0.098)	0.084	(0.058, 0.098)	0.084	(0.058, 0.098)	0.084	(0.058, 0.098)	0.084	(0.058, 0.098)	0.084	(0.058, 0.098)	0.084	(0.058, 0.098)	0.084	(0.058, 0.098)	0.084	(0.058, 0.098)	0.406	(0.341, 0.51)	0.499	(0.455, 0.545)	0.555	(0.503, 0.615)	0.599	(0.53, 0.673)	0.638	(0.545, 0.726)	0.674	(0.558, 0.776)	0.709
STRIP1	8.0	mix_1	7.963	(7.484, 8.38)	3.941	(3.586, 4.332)	0.99	(0.976, 1.0)	3.032	(2.238, 4.361)	1.0	(1.0, 1.0)	0.01	(0.0, 0.024)	1.846	(1.0, 9.042)	0.099	(0.098, 0.1)	0.099	(0.098, 0.1)	0.099	(0.098, 0.1)	0.099	(0.098, 0.1)	0.099	(0.098, 0.1)	0.099	(0.098, 0.1)	0.099	(0.098, 0.1)	0.099	(0.098, 0.1)	0.099	(0.098, 0.1)	0.099	(0.098, 0.1)	0.068	(0.053, 0.086)	0.108	(0.093, 0.125)	0.138	(0.124, 0.153)	0.165	(0.153, 0.179)	0.192	(0.18, 0.204)	0.22	(0.208, 0.234)	0.251
STRIP1	8.0	mix_2	11.893	(11.364, 12.555)	4.002	(3.664, 4.512)	0.957	(0.907, 1.0)	14.945	(4.779, 51.067)	1.0	(1.0, 1.0)	0.043	(0.0, 0.093)	1.996	(1.0, 11.028)	0.096	(0.091, 0.1)	0.096	(0.091, 0.1)	0.096	(0.091, 0.1)	0.096	(0.091, 0.1)	0.096	(0.091, 0.1)	0.096	(0.091, 0.1)	0.096	(0.091, 0.1)	0.096	(0.091, 0.1)	0.096	(0.091, 0.1)	0.096	(0.091, 0.1)	0.333	(0.266, 0.422)	0.396	(0.358, 0.452)	0.436	(0.408, 0.474)	0.467	(0.444, 0.494)	0.496	(0.469, 0.525)	0.524	(0.489, 0.566)	0.553
STRIP1	8.0	mix_3	15.7	(15.014, 16.284)	3.941	(3.644, 4.377)	0.869	(0.0, 0.976)	19.528	(0.005, 99.0)	1.0	(1.0, 1.0)	0.131	(0.024, 1.0)	1.531	(1.0, 1.887)	0.087	(0.0, 0.098)	0.087	(0.0, 0.098)	0.087	(0.0, 0.098)	0.087	(0.0, 0.098)	0.087	(0.0, 0.098)	0.087	(0.0, 0.098)	0.087	(0.0, 0.098)	0.087	(0.0, 0.098)	0.087	(0.0, 0.098)	0.087	(0.0, 0.098)	0.547	(0.0, 0.709)	0.629	(0.0, 0.734)	0.676	(0.0, 0.768)	0.711	(0.0, 0.799)	0.74	(0.0, 0.829)	0.766	(0.0, 0.861)	0.79
STRIP1	8.0	mix_4	11.431	(10.827, 12.06)	3.992	(3.551, 4.355)	0.972	(0.901, 0.997)	1.877	(1.579, 2.262)	1.0	(1.0, 1.0)	0.028	(0.003, 0.099)	1.634	(1.0, 2.128)	0.097	(0.09, 0.1)	0.097	(0.09, 0.1)	0.097	(0.09, 0.1)	0.097	(0.09, 0.1)	0.097	(0.09, 0.1)	0.097	(0.09, 0.1)	0.097	(0.09, 0.1)	0.097	(0.09, 0.1)	0.097	(0.09, 0.1)	0.097	(0.09, 0.1)	0.119	(0.098, 0.139)	0.223	(0.198, 0.254)	0.304	(0.278, 0.336)	0.376	(0.341, 0.413)	0.445	(0.402, 0.485)	0.513	(0.461, 0.558)	0.582
STRIP1	8.0	mix_5	14.515	(13.854, 15.347)	3.976	(3.538, 4.385)	0.905	(0.722, 0.98)	6.805	(3.174, 16.172)	1.0	(1.0, 1.0)	0.095	(0.02, 0.278)	1.477	(1.088, 1.904)	0.09	(0.072, 0.098)	0.09	(0.072, 0.098)	0.09	(0.072, 0.098)	0.09	(0.072, 0.098)	0.09	(0.072, 0.098)	0.09	(0.072, 0.098)	0.09	(0.072, 0.098)	0.09	(0.072, 0.098)	0.09	(0.072, 0.098)	0.09	(0.072, 0.098)	0.39	(0.339, 0.459)	0.502	(0.456, 0.555)	0.571	(0.518, 0.623)	0.624	(0.561, 0.681)	0.67	(0.587, 0.732)	0.723	(0.625, 0.785)	0.763
TNFAIP3	1.0	mix_1	9.495	(9.102, 9.856)	2.99	(2.779, 3.228)	1.0	(1.0, 1.0)	4.072	(3.045, 5.49)	1.0	(1.0, 1.0)	0.0	(0.0, 0.0)	2.274	(1.0, 8.037)	0.1	(0.1, 0.1)	0.1	(0.1, 0.1)	0.1	(0.1, 0.1)	0.1	(0.1, 0.1)	0.1	(0.1, 0.1)	0.1	(0.1, 0.1)	0.1	(0.1, 0.1)	0.1	(0.1, 0.1)	0.1	(0.1, 0.1)	0.1	(0.1, 0.1)	0.076	(0.061, 0.092)	0.111	(0.096, 0.127)	0.136	(0.121, 0.151)	0.158	(0.145, 0.172)	0.18	(0.167, 0.192)	0.202	(0.189, 0.215)	0.227
TNFAIP3	1.0	mix_2	14.047	(13.449, 14.583)	3.009	(2.8, 3.273)	0.997	(0.979, 1.0)	21.34	(9.513, 71.939)	1.0	(1.0, 1.0)	0.003	(0.0, 0.021)	2.011	(1.0, 9.014)	0.1	(0.098, 0.1)	0.1	(0.098, 0.1)	0.1	(0.098, 0.1)	0.1	(0.098, 0.1)	0.1	(0.098, 0.1)	0.1	(0.098, 0.1)	0.1	(0.098, 0.1)	0.1	(0.098, 0.1)	0.1	(0.098, 0.1)	0.1	(0.098, 0.1)	0.361	(0.311, 0.429)	0.411	(0.373, 0.456)	0.441	(0.412, 0.47)	0.465	(0.443, 0.49)	0.487	(0.469, 0.511)	0.509	(0.485, 0.534)	0.531
TNFAIP3	1.0	mix_3	18.569	(17.827, 19.2)	3.014	(2.763, 3.222)	0.737	(0.0, 1.0)	29.472	(0.005, 99.0)	1.0	(1.0, 1.0)	0.263	(0.0, 1.0)	1.106	(1.0, 1.991)	0.074	(0.0, 0.1)	0.074	(0.0, 0.1)	0.074	(0.0, 0.1)	0.074	(0.0, 0.1)	0.074	(0.0, 0.1)	0.074	(0.0, 0.1)	0.074	(0.0, 0.1)	0.074	(0.0, 0.1)	0.074	(0.0, 0.1)	0.074	(0.0, 0.1)	0.503	(0.0, 0.759)	0.549	(0.0, 0.787)	0.573	(0.0, 0.801)	0.591	(0.0, 0.811)	0.606	(0.0, 0.828)	0.68	(0.0, 1.0)	0.693
TNFAIP3	1.0	mix_4	13.465	(12.926, 14.137)	3.005	(2.807, 3.284)	0.999	(0.994, 1.0)	2.071	(1.787, 2.412)	1.0	(1.0, 1.0)	0.001	(0.0, 0.006)	2.08	(1.0, 10.915)	0.1	(0.099, 0.1)	0.1	(0.099, 0.1)	0.1	(0.099, 0.1)	0.1	(0.099, 0.1)	0.1	(0.099, 0.1)	0.1	(0.099, 0.1)	0.1	(0.099, 0.1)	0.1	(0.099, 0.1)	0.1	(0.099, 0.1)	0.1	(0.099, 0.1)	0.127	(0.109, 0.145)	0.226	(0.208, 0.246)	0.302	(0.283, 0.324)	0.369	(0.348, 0.391)	0.432	(0.408, 0.459)	0.496	(0.467, 0.524)	0.561
TNFAIP3	1.0	mix_5	17.046	(16.235, 17.77)	3.021	(2.769, 3.21)	0.905	(0.743, 1.0)	8.163	(4.229, 25.479)	1.0	(1.0, 1.0)	0.095	(0.0, 0.257)	1.108	(1.0, 1.802)	0.09	(0.074, 0.1)	0.09	(0.074, 0.1)	0.09	(0.074, 0.1)	0.09	(0.074, 0.1)	0.09	(0.074, 0.1)	0.09	(0.074, 0.1)	0.09	(0.074, 0.1)	0.09	(0.074, 0.1)	0.09	(0.074, 0.1)	0.09	(0.074, 0.1)	0.416	(0.367, 0.501)	0.513	(0.469, 0.553)	0.571	(0.524, 0.609)	0.616	(0.563, 0.661)	0.656	(0.589, 0.708)	0.693	(0.62, 0.752)	0.729
TNFAIP3	2.0	mix_1	10.135	(9.692, 10.626)	3.226	(2.905, 3.486)	1.0	(0.999, 1.0)	3.691	(2.931, 4.986)	1.0	(1.0, 1.0)	0.0	(0.0, 0.001)	2.113	(1.0, 8.108)	0.1	(0.1, 0.1)	0.1	(0.1, 0.1)	0.1	(0.1, 0.1)	0.1	(0.1, 0.1)	0.1	(0.1, 0.1)	0.1	(0.1, 0.1)	0.1	(0.1, 0.1)	0.1	(0.1, 0.1)	0.1	(0.1, 0.1)	0.1	(0.1, 0.1)	0.072	(0.06, 0.087)	0.108	(0.097, 0.122)	0.134	(0.124, 0.147)	0.157	(0.148, 0.17)	0.18	(0.17, 0.191)	0.204	(0.193, 0.216)	0.23
TNFAIP3	2.0	mix_2	15.056	(14.481, 15.837)	3.273	(3.053, 3.585)	0.997	(0.981, 1.0)	14.703	(8.849, 31.857)	1.0	(1.0, 1.0)	0.003	(0.0, 0.019)	1.491	(1.0, 5.253)	0.1	(0.098, 0.1)	0.1	(0.098, 0.1)	0.1	(0.098, 0.1)	0.1	(0.098, 0.1)	0.1	(0.098, 0.1)	0.1	(0.098, 0.1)	0.1	(0.098, 0.1)	0.1	(0.098, 0.1)	0.1	(0.098, 0.1)	0.1	(0.098, 0.1)	0.35	(0.313, 0.401)	0.406	(0.381, 0.441)	0.441	(0.42, 0.463)	0.469	(0.452, 0.488)	0.494	(0.471, 0.513)	0.519	(0.494, 0.54)	0.544
TNFAIP3	2.0	mix_3	19.781	(19.068, 20.527)	3.311	(3.075, 3.549)	0.689	(0.0, 1.0)	20.305	(0.005, 99.0)	1.0	(1.0, 1.0)	0.311	(0.0, 1.0)	1.093	(1.0, 1.716)	0.069	(0.0, 0.1)	0.069	(0.0, 0.1)	0.069	(0.0, 0.1)	0.069	(0.0, 0.1)	0.069	(0.0, 0.1)	0.069	(0.0, 0.1)	0.069	(0.0, 0.1)	0.069	(0.0, 0.1)	0.069	(0.0, 0.1)	0.069	(0.0, 0.1)	0.459	(0.0, 0.72)	0.51	(0.0, 0.746)	0.538	(0.0, 0.776)	0.56	(0.0, 0.806)	0.578	(0.0, 0.835)	0.604	(0.0, 0.868)	0.62
TNFAIP3	2.0	mix_4	14.442	(13.838, 15.12)	3.283	(3.07, 3.534)	0.999	(0.991, 1.0)	2.025	(1.739, 2.309)	1.0	(1.0, 1.0)	0.001	(0.0, 0.009)	2.376	(1.0, 12.507)	0.1	(0.099, 0.1)	0.1	(0.099, 0.1)	0.1	(0.099, 0.1)	0.1	(0.099, 0.1)	0.1	(0.099, 0.1)	0.1	(0.099, 0.1)	0.1	(0.099, 0.1)	0.1	(0.099, 0.1)	0.1	(0.099, 0.1)	0.1	(0.099, 0.1)	0.126	(0.11, 0.144)	0.227	(0.21, 0.247)	0.304	(0.285, 0.324)	0.373	(0.35, 0.394)	0.438	(0.412, 0.461)	0.502	(0.475, 0.531)	0.568
TNFAIP3	2.0	mix_5	18.251	(17.583, 19.079)	3.292	(3.068, 3.542)	0.866	(0.694, 0.998)	10.418	(4.083, 43.134)	1.0	(1.0, 1.0)	0.134	(0.002, 0.306)	1.127	(1.0, 1.614)	0.087	(0.069, 0.1)	0.087	(0.069, 0.1)	0.087	(0.069, 0.1)	0.087	(0.069, 0.1)	0.087	(0.069, 0.1)	0.087	(0.069, 0.1)	0.087	(0.069, 0.1)	0.087	(0.069, 0.1)	0.087	(0.069, 0.1)	0.087	(0.069, 0.1)	0.416	(0.354, 0.519)	0.512	(0.46, 0.561)	0.573	(0.527, 0.611)	0.617	(0.563, 0.664)	0.655	(0.586, 0.712)	0.69	(0.608, 0.757)	0.725
TNFAIP3	4.0	mix_1	10.473	(9.978, 11.045)	3.411	(3.079, 3.667)	0.999	(0.996, 1.0)	3.325	(2.608, 4.313)	1.0	(1.0, 1.0)	0.001	(0.0, 0.004)	2.318	(1.0, 9.033)	0.1	(0.1, 0.1)	0.1	(0.1, 0.1)	0.1	(0.1, 0.1)	0.1	(0.1, 0.1)	0.1	(0.1, 0.1)	0.1	(0.1, 0.1)	0.1	(0.1, 0.1)	0.1	(0.1, 0.1)	0.1	(0.1, 0.1)	0.1	(0.1, 0.1)	0.07	(0.058, 0.085)	0.108	(0.096, 0.124)	0.136	(0.124, 0.152)	0.161	(0.15, 0.176)	0.186	(0.174, 0.199)	0.212	(0.198, 0.225)	0.24
TNFAIP3	4.0	mix_2	15.641	(15.019, 16.257)	3.44	(3.211, 3.745)	0.983	(0.942, 1.0)	11.153	(6.362, 24.39)	1.0	(1.0, 1.0)	0.017	(0.0, 0.058)	2.37	(1.0, 10.693)	0.098	(0.094, 0.1)	0.098	(0.094, 0.1)	0.098	(0.094, 0.1)	0.098	(0.094, 0.1)	0.098	(0.094, 0.1)	0.098	(0.094, 0.1)	0.098	(0.094, 0.1)	0.098	(0.094, 0.1)	0.098	(0.094, 0.1)	0.098	(0.094, 0.1)	0.331	(0.29, 0.381)	0.397	(0.37, 0.428)	0.438	(0.412, 0.461)	0.471	(0.447, 0.492)	0.501	(0.475, 0.53)	0.53	(0.5, 0.568)	0.56
TNFAIP3	4.0	mix_3	20.565	(19.609, 21.35)	3.446	(3.175, 3.699)	0.64	(0.0, 0.999)	31.221	(0.005, 99.0)	1.0	(1.0, 1.0)	0.36	(0.001, 1.0)	1.185	(1.0, 2.135)	0.064	(0.0, 0.1)	0.064	(0.0, 0.1)	0.064	(0.0, 0.1)	0.064	(0.0, 0.1)	0.064	(0.0, 0.1)	0.064	(0.0, 0.1)	0.064	(0.0, 0.1)	0.064	(0.0, 0.1)	0.064	(0.0, 0.1)	0.064	(0.0, 0.1)	0.47	(0.0, 0.713)	0.525	(0.0, 0.741)	0.556	(0.0, 0.785)	0.575	(0.0, 0.813)	0.592	(0.0, 0.85)	0.617	(0.0, 0.944)	0.631
TNFAIP3	4.0	mix_4	14.978	(14.357, 15.578)	3.445	(3.181, 3.694)	0.979	(0.898, 1.0)	1.994	(1.696, 2.377)	1.0	(1.0, 1.0)	0.021	(0.0, 0.102)	1.333	(1.0, 4.805)	0.098	(0.09, 0.1)	0.098	(0.09, 0.1)	0.098	(0.09, 0.1)	0.098	(0.09, 0.1)	0.098	(0.09, 0.1)	0.098	(0.09, 0.1)	0.098	(0.09, 0.1)	0.098	(0.09, 0.1)	0.098	(0.09, 0.1)	0.098	(0.09, 0.1)	0.125	(0.11, 0.145)	0.227	(0.211, 0.246)	0.305	(0.282, 0.324)	0.374	(0.342, 0.397)	0.44	(0.401, 0.468)	0.506	(0.458, 0.538)	0.573
TNFAIP3	4.0	mix_5	18.91	(18.101, 19.829)	3.447	(3.214, 3.667)	0.819	(0.644, 0.985)	10.92	(3.837, 33.147)	1.0	(1.0, 1.0)	0.181	(0.015, 0.356)	1.125	(1.0, 1.546)	0.082	(0.064, 0.099)	0.082	(0.064, 0.099)	0.082	(0.064, 0.099)	0.082	(0.064, 0.099)	0.082	(0.064, 0.099)	0.082	(0.064, 0.099)	0.082	(0.064, 0.099)	0.082	(0.064, 0.099)	0.082	(0.064, 0.099)	0.082	(0.064, 0.099)	0.413	(0.359, 0.49)	0.503	(0.46, 0.547)	0.558	(0.51, 0.602)	0.601	(0.539, 0.668)	0.638	(0.566, 0.721)	0.673	(0.59, 0.769)	0.708
TNFAIP3	8.0	mix_1	10.313	(9.859, 10.747)	3.369	(3.103, 3.61)	0.993	(0.981, 1.0)	3.055	(2.4, 3.808)	1.0	(1.0, 1.0)	0.007	(0.0, 0.019)	1.934	(1.0, 8.7)	0.099	(0.098, 0.1)	0.099	(0.098, 0.1)	0.099	(0.098, 0.1)	0.099	(0.098, 0.1)	0.099	(0.098, 0.1)	0.099	(0.098, 0.1)	0.099	(0.098, 0.1)	0.099	(0.098, 0.1)	0.099	(0.098, 0.1)	0.099	(0.098, 0.1)	0.071	(0.058, 0.084)	0.112	(0.099, 0.125)	0.143	(0.13, 0.156)	0.171	(0.157, 0.185)	0.198	(0.184, 0.214)	0.227	(0.213, 0.246)	0.258
TNFAIP3	8.0	mix_2	15.634	(15.029, 16.215)	3.47	(3.24, 3.814)	0.96	(0.905, 1.0)	13.494	(5.916, 41.313)	1.0	(1.0, 1.0)	0.04	(0.0, 0.095)	2.228	(1.0, 13.885)	0.096	(0.09, 0.1)	0.096	(0.09, 0.1)	0.096	(0.09, 0.1)	0.096	(0.09, 0.1)	0.096	(0.09, 0.1)	0.096	(0.09, 0.1)	0.096	(0.09, 0.1)	0.096	(0.09, 0.1)	0.096	(0.09, 0.1)	0.096	(0.09, 0.1)	0.348	(0.295, 0.418)	0.411	(0.38, 0.452)	0.45	(0.427, 0.477)	0.481	(0.458, 0.503)	0.51	(0.482, 0.538)	0.537	(0.507, 0.573)	0.565
TNFAIP3	8.0	mix_3	20.589	(19.795, 21.357)	3.437	(3.183, 3.696)	0.68	(0.0, 0.999)	36.073	(0.005, 99.0)	1.0	(1.0, 1.0)	0.32	(0.001, 1.0)	1.246	(1.0, 2.084)	0.068	(0.0, 0.1)	0.068	(0.0, 0.1)	0.068	(0.0, 0.1)	0.068	(0.0, 0.1)	0.068	(0.0, 0.1)	0.068	(0.0, 0.1)	0.068	(0.0, 0.1)	0.068	(0.0, 0.1)	0.068	(0.0, 0.1)	0.068	(0.0, 0.1)	0.503	(0.0, 0.728)	0.564	(0.0, 0.762)	0.592	(0.0, 0.785)	0.614	(0.0, 0.83)	0.631	(0.0, 0.87)	0.667	(0.0, 0.956)	0.682
TNFAIP3	8.0	mix_4	14.928	(14.308, 15.618)	3.453	(3.236, 3.701)	0.97	(0.882, 1.0)	1.929	(1.643, 2.357)	1.0	(1.0, 1.0)	0.03	(0.0, 0.118)	1.596	(1.0, 6.254)	0.097	(0.088, 0.1)	0.097	(0.088, 0.1)	0.097	(0.088, 0.1)	0.097	(0.088, 0.1)	0.097	(0.088, 0.1)	0.097	(0.088, 0.1)	0.097	(0.088, 0.1)	0.097	(0.088, 0.1)	0.097	(0.088, 0.1)	0.097	(0.088, 0.1)	0.127	(0.108, 0.147)	0.235	(0.212, 0.254)	0.317	(0.289, 0.341)	0.391	(0.356, 0.418)	0.46	(0.419, 0.494)	0.528	(0.48, 0.569)	0.597
TNFAIP3	8.0	mix_5	18.917	(18.068, 19.826)	3.437	(3.178, 3.643)	0.827	(0.572, 0.984)	11.17	(3.868, 53.665)	1.0	(1.0, 1.0)	0.173	(0.016, 0.428)	1.19	(1.0, 1.659)	0.083	(0.057, 0.098)	0.083	(0.057, 0.098)	0.083	(0.057, 0.098)	0.083	(0.057, 0.098)	0.083	(0.057, 0.098)	0.083	(0.057, 0.098)	0.083	(0.057, 0.098)	0.083	(0.057, 0.098)	0.083	(0.057, 0.098)	0.083	(0.057, 0.098)	0.42	(0.363, 0.513)	0.515	(0.465, 0.563)	0.573	(0.521, 0.628)	0.617	(0.547, 0.687)	0.656	(0.569, 0.739)	0.692	(0.58, 0.786)	0.727
WDR91	1.0	mix_1	8.322	(7.892, 8.706)	3.705	(3.372, 4.037)	1.0	(0.998, 1.0)	4.086	(2.974, 6.088)	1.0	(1.0, 1.0)	0.0	(0.0, 0.002)	2.907	(1.0, 13.53)	0.1	(0.1, 0.1)	0.1	(0.1, 0.1)	0.1	(0.1, 0.1)	0.1	(0.1, 0.1)	0.1	(0.1, 0.1)	0.1	(0.1, 0.1)	0.1	(0.1, 0.1)	0.1	(0.1, 0.1)	0.1	(0.1, 0.1)	0.1	(0.1, 0.1)	0.076	(0.062, 0.094)	0.111	(0.097, 0.128)	0.136	(0.123, 0.151)	0.159	(0.145, 0.171)	0.18	(0.167, 0.192)	0.203	(0.189, 0.215)	0.227
WDR91	1.0	mix_2	12.27	(11.643, 12.859)	3.7	(3.396, 4.085)	0.997	(0.979, 1.0)	24.976	(9.185, 92.639)	1.0	(1.0, 1.0)	0.003	(0.0, 0.021)	2.946	(1.0, 13.172)	0.1	(0.098, 0.1)	0.1	(0.098, 0.1)	0.1	(0.098, 0.1)	0.1	(0.098, 0.1)	0.1	(0.098, 0.1)	0.1	(0.098, 0.1)	0.1	(0.098, 0.1)	0.1	(0.098, 0.1)	0.1	(0.098, 0.1)	0.1	(0.098, 0.1)	0.367	(0.307, 0.43)	0.414	(0.369, 0.454)	0.443	(0.406, 0.47)	0.467	(0.44, 0.489)	0.488	(0.465, 0.51)	0.508	(0.484, 0.534)	0.529
WDR91	1.0	mix_3	16.091	(15.254, 16.913)	3.719	(3.301, 4.072)	0.773	(0.0, 1.0)	42.348	(0.005, 99.0)	1.0	(1.0, 1.0)	0.227	(0.0, 1.0)	1.11	(1.0, 1.7)	0.077	(0.0, 0.1)	0.077	(0.0, 0.1)	0.077	(0.0, 0.1)	0.077	(0.0, 0.1)	0.077	(0.0, 0.1)	0.077	(0.0, 0.1)	0.077	(0.0, 0.1)	0.077	(0.0, 0.1)	0.077	(0.0, 0.1)	0.077	(0.0, 0.1)	0.543	(0.0, 0.75)	0.6	(0.0, 0.793)	0.628	(0.0, 0.91)	0.645	(0.0, 0.916)	0.659	(0.0, 0.924)	0.672	(0.0, 0.934)	0.685
WDR91	1.0	mix_4	11.823	(11.193, 12.359)	3.748	(3.515, 4.079)	0.998	(0.98, 1.0)	2.069	(1.768, 2.442)	1.0	(1.0, 1.0)	0.002	(0.0, 0.02)	2.401	(1.0, 11.318)	0.1	(0.098, 0.1)	0.1	(0.098, 0.1)	0.1	(0.098, 0.1)	0.1	(0.098, 0.1)	0.1	(0.098, 0.1)	0.1	(0.098, 0.1)	0.1	(0.098, 0.1)	0.1	(0.098, 0.1)	0.1	(0.098, 0.1)	0.1	(0.098, 0.1)	0.127	(0.108, 0.148)	0.226	(0.208, 0.248)	0.302	(0.279, 0.32)	0.369	(0.343, 0.389)	0.433	(0.404, 0.456)	0.496	(0.464, 0.522)	0.561
WDR91	1.0	mix_5	14.833	(14.124, 15.556)	3.633	(3.33, 3.933)	0.892	(0.734, 1.0)	13.58	(4.226, 83.851)	1.0	(1.0, 1.0)	0.108	(0.0, 0.266)	1.052	(1.0, 1.52)	0.089	(0.073, 0.1)	0.089	(0.073, 0.1)	0.089	(0.073, 0.1)	0.089	(0.073, 0.1)	0.089	(0.073, 0.1)	0.089	(0.073, 0.1)	0.089	(0.073, 0.1)	0.089	(0.073, 0.1)	0.089	(0.073, 0.1)	0.089	(0.073, 0.1)	0.428	(0.365, 0.533)	0.517	(0.478, 0.565)	0.57	(0.526, 0.61)	0.612	(0.557, 0.661)	0.649	(0.579, 0.707)	0.683	(0.595, 0.754)	0.716
WDR91	2.0	mix_1	9.069	(8.533, 9.542)	4.073	(3.67, 4.563)	1.0	(0.998, 1.0)	3.857	(2.769, 5.383)	1.0	(1.0, 1.0)	0.0	(0.0, 0.002)	2.812	(1.0, 12.279)	0.1	(0.1, 0.1)	0.1	(0.1, 0.1)	0.1	(0.1, 0.1)	0.1	(0.1, 0.1)	0.1	(0.1, 0.1)	0.1	(0.1, 0.1)	0.1	(0.1, 0.1)	0.1	(0.1, 0.1)	0.1	(0.1, 0.1)	0.1	(0.1, 0.1)	0.074	(0.057, 0.09)	0.11	(0.093, 0.124)	0.136	(0.12, 0.148)	0.159	(0.144, 0.171)	0.182	(0.166, 0.194)	0.205	(0.19, 0.218)	0.23
WDR91	2.0	mix_2	13.347	(12.631, 14.09)	4.061	(3.704, 4.513)	0.997	(0.975, 1.0)	15.486	(8.561, 31.529)	1.0	(1.0, 1.0)	0.003	(0.0, 0.025)	2.129	(1.0, 10.151)	0.1	(0.098, 0.1)	0.1	(0.098, 0.1)	0.1	(0.098, 0.1)	0.1	(0.098, 0.1)	0.1	(0.098, 0.1)	0.1	(0.098, 0.1)	0.1	(0.098, 0.1)	0.1	(0.098, 0.1)	0.1	(0.098, 0.1)	0.1	(0.098, 0.1)	0.348	(0.309, 0.406)	0.403	(0.374, 0.446)	0.438	(0.412, 0.466)	0.465	(0.444, 0.49)	0.49	(0.467, 0.514)	0.515	(0.49, 0.541)	0.54
WDR91	2.0	mix_3	17.604	(16.646, 18.542)	4.037	(3.633, 4.409)	0.775	(0.0, 1.0)	21.882	(0.005, 99.0)	1.0	(1.0, 1.0)	0.225	(0.0, 1.0)	1.166	(1.0, 1.942)	0.077	(0.0, 0.1)	0.077	(0.0, 0.1)	0.077	(0.0, 0.1)	0.077	(0.0, 0.1)	0.077	(0.0, 0.1)	0.077	(0.0, 0.1)	0.077	(0.0, 0.1)	0.077	(0.0, 0.1)	0.077	(0.0, 0.1)	0.077	(0.0, 0.1)	0.504	(0.0, 0.718)	0.571	(0.0, 0.746)	0.613	(0.0, 0.771)	0.646	(0.0, 0.875)	0.668	(0.0, 0.924)	0.707	(0.0, 1.0)	0.726
WDR91	2.0	mix_4	12.858	(12.118, 13.464)	4.038	(3.785, 4.401)	0.997	(0.975, 1.0)	2.004	(1.751, 2.337)	1.0	(1.0, 1.0)	0.003	(0.0, 0.025)	1.965	(1.0, 10.244)	0.1	(0.097, 0.1)	0.1	(0.097, 0.1)	0.1	(0.097, 0.1)	0.1	(0.097, 0.1)	0.1	(0.097, 0.1)	0.1	(0.097, 0.1)	0.1	(0.097, 0.1)	0.1	(0.097, 0.1)	0.1	(0.097, 0.1)	0.1	(0.097, 0.1)	0.125	(0.104, 0.146)	0.226	(0.202, 0.248)	0.303	(0.277, 0.325)	0.372	(0.345, 0.396)	0.437	(0.408, 0.465)	0.502	(0.471, 0.533)	0.569
WDR91	2.0	mix_5	16.097	(15.331, 16.889)	3.979	(3.693, 4.321)	0.848	(0.633, 1.0)	12.24	(3.513, 83.268)	1.0	(1.0, 1.0)	0.152	(0.0, 0.367)	1.112	(1.0, 1.807)	0.085	(0.063, 0.1)	0.085	(0.063, 0.1)	0.085	(0.063, 0.1)	0.085	(0.063, 0.1)	0.085	(0.063, 0.1)	0.085	(0.063, 0.1)	0.085	(0.063, 0.1)	0.085	(0.063, 0.1)	0.085	(0.063, 0.1)	0.085	(0.063, 0.1)	0.412	(0.344, 0.522)	0.501	(0.458, 0.554)	0.555	(0.518, 0.606)	0.598	(0.562, 0.666)	0.635	(0.581, 0.715)	0.67	(0.594, 0.763)	0.705
WDR91	4.0	mix_1	9.6	(9.126, 10.105)	4.252	(3.828, 4.739)	0.999	(0.994, 1.0)	3.17	(2.388, 4.321)	1.0	(1.0, 1.0)	0.001	(0.0, 0.006)	2.699	(1.0, 11.36)	0.1	(0.099, 0.1)	0.1	(0.099, 0.1)	0.1	(0.099, 0.1)	0.1	(0.099, 0.1)	0.1	(0.099, 0.1)	0.1	(0.099, 0.1)	0.1	(0.099, 0.1)	0.1	(0.099, 0.1)	0.1	(0.099, 0.1)	0.1	(0.099, 0.1)	0.068	(0.054, 0.086)	0.106	(0.093, 0.122)	0.135	(0.122, 0.15)	0.161	(0.147, 0.174)	0.186	(0.173, 0.198)	0.213	(0.199, 0.224)	0.242
WDR91	4.0	mix_2	14.251	(13.374, 15.016)	4.306	(3.841, 4.847)	0.978	(0.933, 1.0)	10.575	(6.281, 22.899)	1.0	(1.0, 1.0)	0.022	(0.0, 0.067)	2.591	(1.0, 19.815)	0.098	(0.093, 0.1)	0.098	(0.093, 0.1)	0.098	(0.093, 0.1)	0.098	(0.093, 0.1)	0.098	(0.093, 0.1)	0.098	(0.093, 0.1)	0.098	(0.093, 0.1)	0.098	(0.093, 0.1)	0.098	(0.093, 0.1)	0.098	(0.093, 0.1)	0.325	(0.289, 0.376)	0.391	(0.363, 0.421)	0.432	(0.406, 0.456)	0.465	(0.443, 0.488)	0.496	(0.471, 0.518)	0.525	(0.492, 0.552)	0.555
WDR91	4.0	mix_3	18.56	(17.631, 19.78)	4.24	(3.924, 4.633)	0.673	(0.0, 1.0)	35.542	(0.005, 99.0)	1.0	(1.0, 1.0)	0.327	(0.0, 1.0)	1.182	(1.0, 1.845)	0.067	(0.0, 0.1)	0.067	(0.0, 0.1)	0.067	(0.0, 0.1)	0.067	(0.0, 0.1)	0.067	(0.0, 0.1)	0.067	(0.0, 0.1)	0.067	(0.0, 0.1)	0.067	(0.0, 0.1)	0.067	(0.0, 0.1)	0.067	(0.0, 0.1)	0.491	(0.0, 0.698)	0.549	(0.0, 0.723)	0.586	(0.0, 0.756)	0.61	(0.0, 0.799)	0.629	(0.0, 0.841)	0.677	(0.0, 1.0)	0.694
WDR91	4.0	mix_4	13.695	(12.988, 14.385)	4.279	(3.94, 4.649)	0.978	(0.902, 1.0)	1.936	(1.676, 2.402)	1.0	(1.0, 1.0)	0.022	(0.0, 0.098)	2.153	(1.0, 10.935)	0.098	(0.09, 0.1)	0.098	(0.09, 0.1)	0.098	(0.09, 0.1)	0.098	(0.09, 0.1)	0.098	(0.09, 0.1)	0.098	(0.09, 0.1)	0.098	(0.09, 0.1)	0.098	(0.09, 0.1)	0.098	(0.09, 0.1)	0.098	(0.09, 0.1)	0.121	(0.106, 0.141)	0.224	(0.205, 0.244)	0.303	(0.282, 0.33)	0.374	(0.342, 0.407)	0.441	(0.401, 0.483)	0.508	(0.457, 0.556)	0.576
WDR91	4.0	mix_5	17.137	(16.299, 18.058)	4.209	(3.918, 4.52)	0.82	(0.609, 0.997)	13.396	(3.794, 99.0)	1.0	(1.0, 1.0)	0.18	(0.003, 0.391)	1.193	(1.0, 1.906)	0.082	(0.061, 0.1)	0.082	(0.061, 0.1)	0.082	(0.061, 0.1)	0.082	(0.061, 0.1)	0.082	(0.061, 0.1)	0.082	(0.061, 0.1)	0.082	(0.061, 0.1)	0.082	(0.061, 0.1)	0.082	(0.061, 0.1)	0.082	(0.061, 0.1)	0.401	(0.336, 0.518)	0.492	(0.452, 0.55)	0.548	(0.507, 0.602)	0.591	(0.536, 0.661)	0.629	(0.552, 0.706)	0.665	(0.566, 0.755)	0.7
WDR91	8.0	mix_1	9.525	(9.045, 10.122)	4.244	(3.882, 4.62)	0.993	(0.979, 1.0)	2.886	(2.31, 3.91)	1.0	(1.0, 1.0)	0.007	(0.0, 0.021)	2.409	(1.0, 10.118)	0.099	(0.098, 0.1)	0.099	(0.098, 0.1)	0.099	(0.098, 0.1)	0.099	(0.098, 0.1)	0.099	(0.098, 0.1)	0.099	(0.098, 0.1)	0.099	(0.098, 0.1)	0.099	(0.098, 0.1)	0.099	(0.098, 0.1)	0.099	(0.098, 0.1)	0.068	(0.056, 0.089)	0.11	(0.097, 0.13)	0.141	(0.128, 0.16)	0.17	(0.156, 0.185)	0.198	(0.184, 0.212)	0.228	(0.212, 0.243)	0.261
WDR91	8.0	mix_2	14.403	(13.651, 15.104)	4.321	(3.938, 4.791)	0.953	(0.884, 1.0)	11.488	(5.91, 20.819)	1.0	(1.0, 1.0)	0.047	(0.0, 0.116)	1.621	(1.0, 9.124)	0.095	(0.088, 0.1)	0.095	(0.088, 0.1)	0.095	(0.088, 0.1)	0.095	(0.088, 0.1)	0.095	(0.088, 0.1)	0.095	(0.088, 0.1)	0.095	(0.088, 0.1)	0.095	(0.088, 0.1)	0.095	(0.088, 0.1)	0.095	(0.088, 0.1)	0.333	(0.286, 0.391)	0.4	(0.37, 0.439)	0.441	(0.419, 0.468)	0.474	(0.452, 0.5)	0.504	(0.479, 0.539)	0.534	(0.501, 0.577)	0.564
WDR91	8.0	mix_3	18.857	(17.963, 19.815)	4.27	(3.913, 4.711)	0.749	(0.0, 0.982)	25.957	(0.005, 99.0)	1.0	(1.0, 1.0)	0.251	(0.018, 1.0)	1.303	(1.0, 1.742)	0.075	(0.0, 0.098)	0.075	(0.0, 0.098)	0.075	(0.0, 0.098)	0.075	(0.0, 0.098)	0.075	(0.0, 0.098)	0.075	(0.0, 0.098)	0.075	(0.0, 0.098)	0.075	(0.0, 0.098)	0.075	(0.0, 0.098)	0.075	(0.0, 0.098)	0.508	(0.0, 0.707)	0.576	(0.0, 0.732)	0.615	(0.0, 0.765)	0.644	(0.0, 0.809)	0.668	(0.0, 0.854)	0.689	(0.0, 0.89)	0.709
WDR91	8.0	mix_4	13.822	(13.013, 14.673)	4.309	(3.994, 4.661)	0.959	(0.862, 0.998)	1.922	(1.597, 2.369)	1.0	(1.0, 1.0)	0.041	(0.002, 0.138)	1.465	(1.0, 1.918)	0.096	(0.086, 0.1)	0.096	(0.086, 0.1)	0.096	(0.086, 0.1)	0.096	(0.086, 0.1)	0.096	(0.086, 0.1)	0.096	(0.086, 0.1)	0.096	(0.086, 0.1)	0.096	(0.086, 0.1)	0.096	(0.086, 0.1)	0.096	(0.086, 0.1)	0.124	(0.103, 0.144)	0.23	(0.207, 0.257)	0.311	(0.282, 0.342)	0.384	(0.349, 0.421)	0.452	(0.41, 0.498)	0.52	(0.467, 0.575)	0.589
WDR91	8.0	mix_5	17.326	(16.459, 18.638)	4.239	(3.885, 4.532)	0.847	(0.648, 0.98)	11.249	(3.39, 99.0)	1.0	(1.0, 1.0)	0.153	(0.02, 0.352)	1.259	(1.0, 1.878)	0.085	(0.065, 0.098)	0.085	(0.065, 0.098)	0.085	(0.065, 0.098)	0.085	(0.065, 0.098)	0.085	(0.065, 0.098)	0.085	(0.065, 0.098)	0.085	(0.065, 0.098)	0.085	(0.065, 0.098)	0.085	(0.065, 0.098)	0.085	(0.065, 0.098)	0.414	(0.348, 0.52)	0.514	(0.469, 0.563)	0.575	(0.537, 0.63)	0.623	(0.568, 0.694)	0.664	(0.578, 0.74)	0.702	(0.591, 0.785)	0.739
[truncated: 7 more columns]
