# Supplementary material for: Jump-Chain Simulation of Markov Substitution Processes Over Phylogenies
Source: J Mol Evol. 2022 Jun 2;90(3-4):239–43. doi: 10.1007/s00239-022-10058-0 (PMC9233627; doi:10.1007/s00239-022-10058-0)
Supplement: Supplementary file 9 — Supplementary file9 (CSV 35 kb) [file 239_2022_10058_MOESM9_ESM.csv]

	tree	tree	phi_A	phi_A	phi_C	phi_C	phi_G	phi_G	phi_T	phi_T	rho_AC	rho_AC	rho_AG	rho_AG	rho_AT	rho_AT	rho_CG	rho_CG	rho_CT	rho_CT	rho_TG	rho_TG	omega	omega
	mean	quantile	mean	quantile	mean	quantile	mean	quantile	mean	quantile	mean	quantile	mean	quantile	mean	quantile	mean	quantile	mean	quantile	mean	quantile	mean	quantile
geneID
ACO1	16.397	(15.791, 16.986)	0.246	(0.235, 0.257)	0.265	(0.252, 0.277)	0.275	(0.262, 0.287)	0.215	(0.205, 0.226)	0.12	(0.109, 0.133)	0.325	(0.308, 0.344)	0.08	(0.069, 0.093)	0.062	(0.052, 0.073)	0.326	(0.308, 0.344)	0.086	(0.074, 0.097)	0.083	(0.076, 0.09)
ACSL3	16.739	(15.865, 17.571)	0.267	(0.254, 0.281)	0.226	(0.214, 0.239)	0.266	(0.252, 0.282)	0.241	(0.228, 0.255)	0.118	(0.104, 0.132)	0.299	(0.278, 0.321)	0.058	(0.048, 0.068)	0.106	(0.087, 0.122)	0.331	(0.309, 0.353)	0.09	(0.075, 0.103)	0.085	(0.077, 0.094)
ADNP	14.843	(14.246, 15.452)	0.249	(0.239, 0.26)	0.274	(0.262, 0.285)	0.27	(0.259, 0.281)	0.206	(0.197, 0.216)	0.118	(0.107, 0.129)	0.316	(0.298, 0.334)	0.064	(0.055, 0.074)	0.061	(0.05, 0.071)	0.309	(0.292, 0.327)	0.132	(0.118, 0.146)	0.068	(0.063, 0.074)
AGBL5	12.544	(12.077, 13.05)	0.211	(0.2, 0.222)	0.314	(0.302, 0.327)	0.274	(0.262, 0.287)	0.201	(0.191, 0.211)	0.099	(0.089, 0.11)	0.342	(0.322, 0.362)	0.074	(0.063, 0.086)	0.073	(0.065, 0.081)	0.318	(0.299, 0.337)	0.094	(0.083, 0.106)	0.209	(0.197, 0.224)
AMPD1	15.331	(14.653, 15.945)	0.259	(0.246, 0.271)	0.264	(0.251, 0.277)	0.246	(0.233, 0.259)	0.231	(0.22, 0.244)	0.11	(0.099, 0.122)	0.291	(0.274, 0.31)	0.088	(0.076, 0.101)	0.08	(0.068, 0.091)	0.325	(0.305, 0.343)	0.106	(0.092, 0.122)	0.135	(0.125, 0.145)
ANGEL2	14.415	(13.634, 15.287)	0.246	(0.232, 0.261)	0.265	(0.25, 0.279)	0.253	(0.238, 0.269)	0.236	(0.221, 0.251)	0.121	(0.108, 0.138)	0.332	(0.309, 0.355)	0.08	(0.067, 0.094)	0.102	(0.086, 0.119)	0.274	(0.252, 0.295)	0.091	(0.077, 0.108)	0.171	(0.157, 0.187)
ANKRD28	13.787	(13.277, 14.323)	0.257	(0.246, 0.27)	0.247	(0.236, 0.259)	0.264	(0.252, 0.276)	0.232	(0.22, 0.243)	0.115	(0.103, 0.129)	0.322	(0.303, 0.339)	0.082	(0.071, 0.093)	0.071	(0.058, 0.085)	0.332	(0.315, 0.35)	0.077	(0.065, 0.091)	0.048	(0.043, 0.053)
ANKRD6	16.079	(15.386, 16.753)	0.216	(0.205, 0.228)	0.296	(0.281, 0.31)	0.319	(0.306, 0.334)	0.169	(0.16, 0.179)	0.108	(0.095, 0.121)	0.303	(0.286, 0.321)	0.099	(0.085, 0.117)	0.075	(0.065, 0.084)	0.319	(0.299, 0.338)	0.096	(0.083, 0.109)	0.141	(0.132, 0.151)
ARHGAP12	16.632	(15.798, 17.373)	0.282	(0.269, 0.296)	0.232	(0.219, 0.244)	0.264	(0.251, 0.276)	0.222	(0.211, 0.234)	0.118	(0.105, 0.13)	0.295	(0.278, 0.312)	0.063	(0.054, 0.072)	0.092	(0.078, 0.108)	0.333	(0.314, 0.354)	0.1	(0.087, 0.114)	0.11	(0.102, 0.118)
ARID4A	13.44	(12.838, 13.943)	0.337	(0.327, 0.348)	0.194	(0.186, 0.204)	0.248	(0.238, 0.258)	0.22	(0.211, 0.23)	0.129	(0.118, 0.14)	0.258	(0.246, 0.273)	0.067	(0.06, 0.075)	0.088	(0.074, 0.101)	0.347	(0.33, 0.364)	0.111	(0.099, 0.124)	0.164	(0.154, 0.174)
ARNT	10.712	(10.255, 11.195)	0.277	(0.264, 0.29)	0.222	(0.211, 0.234)	0.244	(0.231, 0.256)	0.258	(0.244, 0.27)	0.099	(0.086, 0.113)	0.349	(0.329, 0.37)	0.071	(0.06, 0.083)	0.091	(0.077, 0.107)	0.316	(0.292, 0.337)	0.074	(0.062, 0.087)	0.123	(0.113, 0.134)
ATG13	13.247	(12.59, 13.893)	0.216	(0.201, 0.23)	0.282	(0.265, 0.298)	0.259	(0.244, 0.276)	0.243	(0.229, 0.258)	0.123	(0.105, 0.14)	0.315	(0.29, 0.34)	0.092	(0.074, 0.112)	0.075	(0.061, 0.091)	0.313	(0.29, 0.338)	0.083	(0.067, 0.099)	0.067	(0.06, 0.075)
ATP8B1	19.899	(19.308, 20.552)	0.23	(0.22, 0.239)	0.288	(0.278, 0.299)	0.278	(0.267, 0.289)	0.204	(0.195, 0.212)	0.138	(0.127, 0.148)	0.297	(0.283, 0.311)	0.076	(0.067, 0.086)	0.106	(0.096, 0.116)	0.284	(0.272, 0.298)	0.097	(0.088, 0.108)	0.084	(0.079, 0.089)
BACE1	15.403	(14.54, 16.276)	0.17	(0.156, 0.185)	0.365	(0.345, 0.385)	0.312	(0.294, 0.332)	0.153	(0.142, 0.166)	0.077	(0.064, 0.092)	0.339	(0.311, 0.368)	0.132	(0.104, 0.16)	0.054	(0.043, 0.063)	0.302	(0.276, 0.331)	0.096	(0.076, 0.117)	0.036	(0.031, 0.042)
BMPR2	10.485	(10.016, 10.954)	0.307	(0.295, 0.319)	0.215	(0.205, 0.225)	0.216	(0.205, 0.227)	0.262	(0.251, 0.274)	0.101	(0.09, 0.114)	0.322	(0.303, 0.342)	0.078	(0.067, 0.089)	0.088	(0.073, 0.103)	0.321	(0.301, 0.341)	0.09	(0.076, 0.104)	0.089	(0.081, 0.096)
BOC	19.99	(19.315, 20.652)	0.183	(0.174, 0.192)	0.347	(0.336, 0.359)	0.304	(0.294, 0.316)	0.166	(0.158, 0.175)	0.097	(0.088, 0.105)	0.346	(0.33, 0.361)	0.097	(0.085, 0.109)	0.06	(0.055, 0.066)	0.32	(0.304, 0.336)	0.081	(0.072, 0.09)	0.141	(0.133, 0.148)
BRPF1	14.144	(13.582, 14.677)	0.21	(0.201, 0.22)	0.321	(0.309, 0.335)	0.319	(0.307, 0.332)	0.149	(0.14, 0.158)	0.084	(0.075, 0.095)	0.307	(0.288, 0.326)	0.111	(0.092, 0.13)	0.05	(0.043, 0.057)	0.358	(0.339, 0.377)	0.09	(0.078, 0.106)	0.028	(0.025, 0.032)
CASR	17.798	(17.18, 18.437)	0.199	(0.188, 0.209)	0.345	(0.333, 0.357)	0.271	(0.26, 0.283)	0.185	(0.176, 0.195)	0.102	(0.092, 0.111)	0.331	(0.313, 0.35)	0.095	(0.08, 0.11)	0.084	(0.076, 0.093)	0.283	(0.266, 0.297)	0.106	(0.093, 0.12)	0.07	(0.065, 0.075)
CCDC186	14.131	(13.539, 14.736)	0.355	(0.342, 0.367)	0.187	(0.176, 0.198)	0.237	(0.226, 0.248)	0.22	(0.209, 0.232)	0.115	(0.104, 0.128)	0.282	(0.267, 0.299)	0.06	(0.052, 0.069)	0.085	(0.07, 0.1)	0.347	(0.327, 0.368)	0.111	(0.097, 0.126)	0.178	(0.166, 0.191)
CDCP1	23.408	(22.577, 24.295)	0.185	(0.175, 0.194)	0.343	(0.331, 0.356)	0.303	(0.292, 0.314)	0.169	(0.16, 0.178)	0.101	(0.093, 0.11)	0.346	(0.332, 0.363)	0.11	(0.098, 0.122)	0.081	(0.074, 0.088)	0.271	(0.257, 0.287)	0.091	(0.081, 0.101)	0.221	(0.21, 0.234)
CDH20	15.698	(15.047, 16.329)	0.229	(0.216, 0.24)	0.313	(0.3, 0.326)	0.272	(0.258, 0.285)	0.186	(0.175, 0.197)	0.09	(0.078, 0.102)	0.303	(0.284, 0.322)	0.094	(0.08, 0.111)	0.116	(0.104, 0.129)	0.307	(0.289, 0.326)	0.09	(0.076, 0.103)	0.067	(0.061, 0.074)
COG2	21.081	(20.186, 22.035)	0.218	(0.207, 0.229)	0.287	(0.273, 0.3)	0.292	(0.28, 0.305)	0.203	(0.191, 0.216)	0.114	(0.104, 0.126)	0.333	(0.316, 0.35)	0.06	(0.05, 0.07)	0.082	(0.072, 0.092)	0.309	(0.293, 0.326)	0.102	(0.09, 0.114)	0.141	(0.132, 0.151)
COL8A1	17.364	(16.649, 18.094)	0.245	(0.232, 0.258)	0.282	(0.268, 0.296)	0.293	(0.28, 0.306)	0.179	(0.169, 0.191)	0.102	(0.09, 0.112)	0.277	(0.26, 0.295)	0.094	(0.079, 0.108)	0.08	(0.07, 0.091)	0.339	(0.317, 0.357)	0.109	(0.096, 0.125)	0.084	(0.076, 0.091)
COL9A1	16.255	(15.706, 16.821)	0.26	(0.249, 0.27)	0.234	(0.223, 0.245)	0.286	(0.274, 0.298)	0.22	(0.21, 0.231)	0.119	(0.109, 0.131)	0.253	(0.239, 0.269)	0.102	(0.092, 0.112)	0.093	(0.081, 0.104)	0.339	(0.321, 0.357)	0.093	(0.083, 0.104)	0.133	(0.124, 0.142)
CP	19.334	(18.683, 19.987)	0.273	(0.263, 0.284)	0.242	(0.233, 0.252)	0.256	(0.246, 0.266)	0.229	(0.22, 0.238)	0.131	(0.121, 0.14)	0.296	(0.283, 0.309)	0.082	(0.073, 0.09)	0.099	(0.089, 0.109)	0.308	(0.294, 0.321)	0.085	(0.076, 0.093)	0.225	(0.214, 0.237)
CROT	14.938	(14.285, 15.626)	0.295	(0.281, 0.309)	0.2	(0.188, 0.211)	0.224	(0.211, 0.236)	0.281	(0.268, 0.296)	0.104	(0.092, 0.115)	0.318	(0.299, 0.337)	0.092	(0.082, 0.102)	0.119	(0.103, 0.135)	0.28	(0.261, 0.299)	0.087	(0.076, 0.099)	0.272	(0.253, 0.292)
CSRP2BP	23.55	(22.648, 24.522)	0.192	(0.182, 0.202)	0.309	(0.297, 0.323)	0.308	(0.296, 0.321)	0.19	(0.181, 0.2)	0.125	(0.113, 0.137)	0.302	(0.286, 0.319)	0.102	(0.087, 0.118)	0.075	(0.064, 0.085)	0.272	(0.256, 0.29)	0.125	(0.111, 0.139)	0.045	(0.041, 0.049)
CTTNBP2NL	18.127	(17.23, 18.945)	0.21	(0.199, 0.221)	0.322	(0.307, 0.338)	0.314	(0.299, 0.329)	0.154	(0.143, 0.165)	0.113	(0.101, 0.125)	0.301	(0.281, 0.321)	0.094	(0.077, 0.111)	0.063	(0.053, 0.072)	0.324	(0.304, 0.345)	0.105	(0.091, 0.121)	0.132	(0.122, 0.142)
DAAM1	14.346	(13.841, 14.866)	0.273	(0.261, 0.284)	0.246	(0.235, 0.258)	0.273	(0.261, 0.284)	0.209	(0.198, 0.219)	0.114	(0.101, 0.126)	0.311	(0.295, 0.327)	0.081	(0.07, 0.092)	0.077	(0.065, 0.088)	0.317	(0.299, 0.335)	0.102	(0.088, 0.116)	0.043	(0.039, 0.047)
DIS3	15.612	(14.973, 16.251)	0.3	(0.288, 0.314)	0.198	(0.188, 0.208)	0.238	(0.228, 0.25)	0.264	(0.251, 0.276)	0.106	(0.094, 0.117)	0.293	(0.276, 0.31)	0.071	(0.062, 0.08)	0.129	(0.111, 0.147)	0.301	(0.282, 0.318)	0.101	(0.088, 0.114)	0.091	(0.085, 0.099)
DNTT	16.901	(15.995, 17.755)	0.267	(0.253, 0.283)	0.24	(0.225, 0.254)	0.272	(0.256, 0.287)	0.221	(0.208, 0.235)	0.115	(0.103, 0.127)	0.29	(0.271, 0.309)	0.084	(0.071, 0.098)	0.096	(0.083, 0.109)	0.327	(0.308, 0.35)	0.088	(0.075, 0.102)	0.251	(0.233, 0.27)
DPP8	13.29	(12.677, 14.008)	0.274	(0.26, 0.286)	0.233	(0.221, 0.245)	0.242	(0.229, 0.256)	0.251	(0.239, 0.265)	0.105	(0.091, 0.119)	0.35	(0.328, 0.374)	0.064	(0.053, 0.075)	0.085	(0.068, 0.105)	0.315	(0.295, 0.336)	0.08	(0.065, 0.097)	0.052	(0.046, 0.058)
DSE	17.738	(17.101, 18.394)	0.213	(0.203, 0.223)	0.295	(0.283, 0.306)	0.278	(0.266, 0.29)	0.214	(0.204, 0.224)	0.117	(0.105, 0.129)	0.344	(0.327, 0.362)	0.086	(0.074, 0.097)	0.081	(0.071, 0.092)	0.272	(0.255, 0.286)	0.101	(0.089, 0.114)	0.079	(0.073, 0.086)
DYNC1I2	10.47	(9.927, 11.152)	0.309	(0.293, 0.326)	0.193	(0.178, 0.206)	0.236	(0.222, 0.252)	0.262	(0.245, 0.277)	0.101	(0.083, 0.12)	0.31	(0.284, 0.334)	0.072	(0.058, 0.087)	0.07	(0.049, 0.097)	0.336	(0.308, 0.363)	0.112	(0.092, 0.133)	0.039	(0.033, 0.046)
EDEM2	14.077	(13.388, 14.738)	0.209	(0.196, 0.224)	0.286	(0.272, 0.303)	0.283	(0.267, 0.299)	0.222	(0.208, 0.237)	0.095	(0.081, 0.11)	0.33	(0.304, 0.355)	0.092	(0.075, 0.109)	0.074	(0.062, 0.086)	0.314	(0.291, 0.338)	0.094	(0.079, 0.112)	0.078	(0.07, 0.087)
EFHC1	17.17	(16.399, 17.956)	0.268	(0.254, 0.282)	0.261	(0.249, 0.274)	0.232	(0.22, 0.245)	0.239	(0.227, 0.252)	0.122	(0.111, 0.134)	0.345	(0.327, 0.366)	0.071	(0.062, 0.08)	0.095	(0.083, 0.109)	0.283	(0.266, 0.3)	0.083	(0.071, 0.096)	0.196	(0.183, 0.21)
EIF2AK3	18.335	(17.69, 18.974)	0.232	(0.222, 0.242)	0.277	(0.266, 0.287)	0.274	(0.262, 0.285)	0.217	(0.207, 0.226)	0.121	(0.111, 0.131)	0.336	(0.32, 0.351)	0.067	(0.058, 0.075)	0.104	(0.093, 0.116)	0.274	(0.26, 0.288)	0.099	(0.088, 0.11)	0.131	(0.123, 0.14)
EIF2B5	15.634	(14.91, 16.311)	0.225	(0.214, 0.237)	0.283	(0.267, 0.298)	0.28	(0.267, 0.294)	0.212	(0.2, 0.224)	0.099	(0.087, 0.111)	0.382	(0.362, 0.404)	0.089	(0.076, 0.104)	0.073	(0.064, 0.084)	0.281	(0.262, 0.301)	0.074	(0.063, 0.086)	0.141	(0.13, 0.152)
EMC1	17.296	(16.673, 17.939)	0.168	(0.159, 0.178)	0.317	(0.304, 0.33)	0.333	(0.32, 0.346)	0.182	(0.173, 0.19)	0.087	(0.077, 0.097)	0.313	(0.295, 0.331)	0.103	(0.088, 0.12)	0.075	(0.067, 0.084)	0.332	(0.315, 0.348)	0.09	(0.079, 0.1)	0.072	(0.065, 0.077)
ENOX1	17.229	(16.445, 18.021)	0.231	(0.217, 0.245)	0.301	(0.286, 0.317)	0.292	(0.276, 0.308)	0.176	(0.164, 0.188)	0.131	(0.115, 0.149)	0.283	(0.262, 0.305)	0.067	(0.052, 0.084)	0.105	(0.089, 0.122)	0.33	(0.309, 0.354)	0.083	(0.066, 0.1)	0.031	(0.027, 0.035)
ETV5	12.267	(11.636, 12.987)	0.216	(0.2, 0.231)	0.323	(0.306, 0.341)	0.255	(0.237, 0.273)	0.206	(0.192, 0.221)	0.099	(0.081, 0.116)	0.337	(0.309, 0.368)	0.093	(0.075, 0.115)	0.095	(0.079, 0.11)	0.292	(0.269, 0.318)	0.084	(0.068, 0.102)	0.074	(0.065, 0.084)
EXOC1	15.72	(15.099, 16.348)	0.284	(0.272, 0.296)	0.229	(0.218, 0.242)	0.256	(0.244, 0.268)	0.23	(0.22, 0.242)	0.113	(0.099, 0.128)	0.301	(0.282, 0.321)	0.079	(0.069, 0.091)	0.093	(0.075, 0.111)	0.315	(0.296, 0.334)	0.1	(0.085, 0.115)	0.044	(0.04, 0.049)
EXOSC10	22.428	(21.616, 23.273)	0.209	(0.2, 0.22)	0.32	(0.307, 0.332)	0.303	(0.29, 0.314)	0.168	(0.16, 0.177)	0.112	(0.101, 0.123)	0.317	(0.3, 0.332)	0.075	(0.064, 0.086)	0.088	(0.079, 0.099)	0.314	(0.298, 0.329)	0.094	(0.083, 0.107)	0.115	(0.108, 0.122)
FAM160B1	17.789	(17.081, 18.563)	0.225	(0.213, 0.236)	0.277	(0.265, 0.291)	0.275	(0.261, 0.287)	0.224	(0.211, 0.237)	0.135	(0.12, 0.149)	0.306	(0.287, 0.325)	0.065	(0.054, 0.076)	0.106	(0.092, 0.119)	0.293	(0.275, 0.312)	0.096	(0.082, 0.109)	0.079	(0.073, 0.086)
FILIP1	19.827	(19.157, 20.543)	0.258	(0.248, 0.268)	0.269	(0.258, 0.28)	0.312	(0.301, 0.323)	0.161	(0.153, 0.169)	0.121	(0.112, 0.132)	0.254	(0.242, 0.267)	0.083	(0.073, 0.094)	0.07	(0.062, 0.078)	0.35	(0.334, 0.366)	0.122	(0.11, 0.133)	0.064	(0.059, 0.068)
FLT3	21.04	(20.348, 21.797)	0.246	(0.237, 0.257)	0.26	(0.25, 0.271)	0.278	(0.266, 0.289)	0.216	(0.206, 0.227)	0.139	(0.128, 0.15)	0.315	(0.3, 0.33)	0.061	(0.053, 0.069)	0.115	(0.103, 0.126)	0.292	(0.277, 0.306)	0.079	(0.068, 0.088)	0.134	(0.127, 0.142)
FN1	16.817	(16.403, 17.184)	0.237	(0.231, 0.244)	0.295	(0.288, 0.303)	0.265	(0.258, 0.272)	0.202	(0.196, 0.209)	0.105	(0.1, 0.111)	0.306	(0.296, 0.317)	0.102	(0.095, 0.109)	0.093	(0.087, 0.099)	0.307	(0.297, 0.316)	0.087	(0.08, 0.094)	0.118	(0.113, 0.124)
FNDC3A	10.821	(10.393, 11.266)	0.309	(0.297, 0.32)	0.211	(0.201, 0.221)	0.214	(0.204, 0.223)	0.266	(0.255, 0.279)	0.097	(0.087, 0.108)	0.342	(0.325, 0.359)	0.081	(0.073, 0.09)	0.105	(0.091, 0.121)	0.292	(0.275, 0.309)	0.083	(0.072, 0.095)	0.153	(0.143, 0.164)
GABRA4	14.491	(13.793, 15.265)	0.271	(0.257, 0.286)	0.234	(0.22, 0.246)	0.236	(0.222, 0.253)	0.259	(0.244, 0.274)	0.128	(0.112, 0.145)	0.299	(0.278, 0.322)	0.069	(0.059, 0.08)	0.098	(0.082, 0.113)	0.294	(0.273, 0.314)	0.112	(0.097, 0.127)	0.16	(0.148, 0.174)
GFM2	14.367	(13.743, 14.987)	0.275	(0.262, 0.288)	0.213	(0.201, 0.225)	0.256	(0.244, 0.269)	0.257	(0.244, 0.269)	0.108	(0.098, 0.119)	0.346	(0.328, 0.364)	0.075	(0.066, 0.084)	0.091	(0.079, 0.103)	0.3	(0.282, 0.318)	0.08	(0.07, 0.092)	0.218	(0.203, 0.234)
GPAM	18.442	(17.756, 19.147)	0.219	(0.208, 0.231)	0.287	(0.274, 0.299)	0.275	(0.262, 0.289)	0.219	(0.207, 0.23)	0.127	(0.114, 0.139)	0.32	(0.302, 0.337)	0.071	(0.06, 0.083)	0.083	(0.072, 0.094)	0.297	(0.28, 0.312)	0.103	(0.091, 0.117)	0.082	(0.075, 0.089)
GPD2	15.331	(14.619, 15.973)	0.272	(0.259, 0.286)	0.23	(0.218, 0.242)	0.263	(0.249, 0.276)	0.236	(0.222, 0.248)	0.131	(0.117, 0.146)	0.266	(0.248, 0.284)	0.089	(0.077, 0.102)	0.103	(0.09, 0.118)	0.302	(0.283, 0.323)	0.109	(0.094, 0.124)	0.089	(0.081, 0.098)
GPR155	12.211	(11.691, 12.801)	0.255	(0.242, 0.267)	0.228	(0.217, 0.239)	0.228	(0.216, 0.239)	0.29	(0.278, 0.302)	0.116	(0.104, 0.13)	0.368	(0.347, 0.388)	0.063	(0.055, 0.072)	0.093	(0.08, 0.108)	0.273	(0.256, 0.289)	0.086	(0.075, 0.098)	0.15	(0.139, 0.162)
GRHL2	17.788	(16.969, 18.625)	0.232	(0.218, 0.247)	0.304	(0.289, 0.32)	0.313	(0.297, 0.329)	0.15	(0.14, 0.162)	0.093	(0.08, 0.106)	0.265	(0.246, 0.285)	0.074	(0.057, 0.091)	0.098	(0.084, 0.11)	0.334	(0.312, 0.357)	0.137	(0.117, 0.158)	0.06	(0.054, 0.067)
HHIP	14.808	(14.065, 15.526)	0.248	(0.235, 0.263)	0.27	(0.256, 0.285)	0.28	(0.265, 0.294)	0.202	(0.19, 0.215)	0.138	(0.123, 0.153)	0.257	(0.239, 0.277)	0.072	(0.059, 0.087)	0.114	(0.098, 0.131)	0.321	(0.299, 0.341)	0.098	(0.083, 0.113)	0.083	(0.076, 0.091)
HIVEP2	20.667	(20.196, 21.138)	0.206	(0.199, 0.213)	0.325	(0.318, 0.334)	0.284	(0.278, 0.292)	0.184	(0.179, 0.19)	0.13	(0.124, 0.137)	0.296	(0.287, 0.305)	0.075	(0.069, 0.082)	0.084	(0.078, 0.09)	0.284	(0.274, 0.293)	0.131	(0.124, 0.139)	0.116	(0.112, 0.121)
HSPA4	12.82	(12.235, 13.411)	0.309	(0.295, 0.322)	0.185	(0.174, 0.196)	0.255	(0.243, 0.269)	0.251	(0.239, 0.264)	0.109	(0.094, 0.123)	0.28	(0.262, 0.299)	0.072	(0.061, 0.082)	0.108	(0.09, 0.129)	0.344	(0.322, 0.37)	0.087	(0.073, 0.103)	0.078	(0.071, 0.086)
ITGA4	16.913	(16.359, 17.503)	0.28	(0.269, 0.29)	0.213	(0.204, 0.221)	0.248	(0.237, 0.259)	0.259	(0.248, 0.27)	0.141	(0.13, 0.151)	0.294	(0.279, 0.309)	0.071	(0.063, 0.079)	0.137	(0.126, 0.15)	0.279	(0.265, 0.293)	0.078	(0.07, 0.087)	0.216	(0.205, 0.227)
ITGA8	18.983	(18.351, 19.642)	0.236	(0.227, 0.246)	0.283	(0.273, 0.293)	0.274	(0.264, 0.285)	0.206	(0.198, 0.216)	0.125	(0.115, 0.134)	0.304	(0.289, 0.318)	0.077	(0.068, 0.086)	0.101	(0.092, 0.111)	0.295	(0.282, 0.31)	0.099	(0.089, 0.108)	0.135	(0.127, 0.143)
JAKMIP2	13.024	(12.451, 13.66)	0.301	(0.288, 0.314)	0.241	(0.228, 0.255)	0.287	(0.272, 0.301)	0.171	(0.159, 0.183)	0.106	(0.092, 0.12)	0.259	(0.241, 0.278)	0.073	(0.058, 0.089)	0.071	(0.056, 0.088)	0.369	(0.344, 0.393)	0.122	(0.102, 0.144)	0.02	(0.017, 0.024)
KDM7A	13.517	(12.918, 14.156)	0.258	(0.246, 0.27)	0.254	(0.242, 0.267)	0.277	(0.265, 0.289)	0.212	(0.2, 0.224)	0.125	(0.111, 0.137)	0.325	(0.307, 0.345)	0.058	(0.048, 0.067)	0.075	(0.063, 0.087)	0.316	(0.298, 0.335)	0.102	(0.088, 0.116)	0.152	(0.141, 0.164)
KDR	16.835	(16.297, 17.365)	0.245	(0.236, 0.253)	0.264	(0.254, 0.274)	0.276	(0.265, 0.286)	0.215	(0.207, 0.223)	0.111	(0.103, 0.119)	0.309	(0.296, 0.323)	0.072	(0.064, 0.081)	0.093	(0.085, 0.102)	0.327	(0.313, 0.342)	0.088	(0.078, 0.096)	0.154	(0.145, 0.162)
KIAA0100	12.155	(11.8, 12.471)	0.253	(0.245, 0.261)	0.223	(0.216, 0.23)	0.249	(0.241, 0.256)	0.275	(0.266, 0.283)	0.092	(0.083, 0.1)	0.352	(0.34, 0.365)	0.075	(0.068, 0.082)	0.088	(0.08, 0.097)	0.316	(0.303, 0.328)	0.077	(0.07, 0.084)	0.107	(0.101, 0.113)
KIAA0368	13.296	(12.889, 13.675)	0.257	(0.248, 0.266)	0.225	(0.217, 0.233)	0.262	(0.253, 0.272)	0.256	(0.248, 0.264)	0.108	(0.098, 0.118)	0.343	(0.329, 0.356)	0.076	(0.068, 0.084)	0.086	(0.076, 0.097)	0.309	(0.295, 0.324)	0.078	(0.069, 0.087)	0.064	(0.06, 0.069)
KIAA1033	13.316	(12.756, 13.82)	0.278	(0.267, 0.289)	0.207	(0.198, 0.218)	0.241	(0.229, 0.253)	0.274	(0.263, 0.284)	0.126	(0.112, 0.142)	0.335	(0.318, 0.354)	0.059	(0.05, 0.068)	0.083	(0.068, 0.099)	0.286	(0.269, 0.303)	0.11	(0.096, 0.125)	0.05	(0.045, 0.055)
LCP1	16.169	(15.395, 16.931)	0.246	(0.231, 0.262)	0.28	(0.264, 0.297)	0.292	(0.276, 0.308)	0.182	(0.171, 0.195)	0.111	(0.097, 0.126)	0.284	(0.262, 0.306)	0.084	(0.07, 0.1)	0.071	(0.059, 0.084)	0.346	(0.324, 0.369)	0.104	(0.089, 0.12)	0.055	(0.049, 0.061)
LRRC7	12.211	(11.772, 12.658)	0.251	(0.242, 0.261)	0.279	(0.269, 0.29)	0.266	(0.257, 0.276)	0.203	(0.194, 0.211)	0.149	(0.138, 0.161)	0.271	(0.257, 0.287)	0.07	(0.061, 0.081)	0.096	(0.084, 0.107)	0.291	(0.277, 0.307)	0.123	(0.111, 0.136)	0.074	(0.069, 0.08)
LRRTM3	9.059	(8.539, 9.625)	0.265	(0.247, 0.282)	0.271	(0.256, 0.289)	0.24	(0.224, 0.259)	0.224	(0.209, 0.239)	0.141	(0.12, 0.163)	0.27	(0.244, 0.299)	0.088	(0.069, 0.111)	0.108	(0.088, 0.132)	0.291	(0.264, 0.32)	0.102	(0.079, 0.127)	0.043	(0.035, 0.051)
MCCC1	19.34	(18.56, 20.173)	0.238	(0.227, 0.25)	0.266	(0.255, 0.278)	0.301	(0.287, 0.313)	0.195	(0.185, 0.206)	0.116	(0.105, 0.127)	0.306	(0.288, 0.323)	0.077	(0.066, 0.087)	0.082	(0.073, 0.093)	0.313	(0.296, 0.331)	0.106	(0.094, 0.119)	0.171	(0.16, 0.182)
MEP1A	19.107	(18.395, 19.841)	0.252	(0.241, 0.265)	0.265	(0.254, 0.277)	0.256	(0.245, 0.268)	0.227	(0.216, 0.238)	0.133	(0.123, 0.143)	0.315	(0.299, 0.33)	0.075	(0.067, 0.084)	0.101	(0.093, 0.111)	0.288	(0.273, 0.304)	0.088	(0.078, 0.097)	0.283	(0.268, 0.3)
MGAT4A	14.819	(13.913, 15.672)	0.287	(0.272, 0.304)	0.225	(0.211, 0.239)	0.223	(0.208, 0.238)	0.265	(0.248, 0.282)	0.133	(0.117, 0.152)	0.326	(0.299, 0.352)	0.06	(0.049, 0.072)	0.098	(0.075, 0.12)	0.289	(0.267, 0.313)	0.095	(0.077, 0.113)	0.093	(0.083, 0.103)
MKKS	17.116	(16.343, 17.88)	0.23	(0.217, 0.243)	0.278	(0.264, 0.292)	0.246	(0.233, 0.259)	0.245	(0.232, 0.258)	0.106	(0.096, 0.118)	0.368	(0.349, 0.388)	0.075	(0.065, 0.085)	0.098	(0.087, 0.109)	0.26	(0.243, 0.278)	0.093	(0.082, 0.104)	0.298	(0.278, 0.32)
MPP5	10.813	(10.227, 11.4)	0.331	(0.315, 0.347)	0.186	(0.174, 0.2)	0.222	(0.209, 0.237)	0.261	(0.246, 0.276)	0.087	(0.072, 0.103)	0.316	(0.29, 0.341)	0.076	(0.064, 0.09)	0.103	(0.079, 0.131)	0.316	(0.29, 0.343)	0.103	(0.083, 0.124)	0.056	(0.049, 0.063)
MTMR2	18.331	(17.491, 19.256)	0.238	(0.224, 0.251)	0.265	(0.251, 0.277)	0.273	(0.258, 0.289)	0.224	(0.211, 0.237)	0.136	(0.12, 0.153)	0.329	(0.308, 0.352)	0.063	(0.051, 0.075)	0.088	(0.071, 0.105)	0.298	(0.277, 0.32)	0.086	(0.071, 0.102)	0.042	(0.036, 0.047)
MYB	10.719	(10.23, 11.252)	0.272	(0.258, 0.286)	0.268	(0.255, 0.282)	0.244	(0.232, 0.256)	0.216	(0.203, 0.229)	0.111	(0.098, 0.123)	0.31	(0.29, 0.331)	0.073	(0.061, 0.085)	0.098	(0.085, 0.112)	0.28	(0.26, 0.299)	0.129	(0.112, 0.145)	0.187	(0.173, 0.203)
NHS	15.095	(14.612, 15.597)	0.249	(0.241, 0.258)	0.306	(0.296, 0.316)	0.245	(0.237, 0.255)	0.2	(0.191, 0.208)	0.109	(0.101, 0.118)	0.32	(0.306, 0.333)	0.066	(0.059, 0.074)	0.081	(0.073, 0.089)	0.296	(0.283, 0.309)	0.129	(0.118, 0.14)	0.156	(0.148, 0.164)
NNT	15.056	(14.51, 15.6)	0.222	(0.212, 0.232)	0.255	(0.244, 0.266)	0.27	(0.258, 0.284)	0.252	(0.241, 0.264)	0.111	(0.099, 0.123)	0.327	(0.31, 0.343)	0.082	(0.074, 0.093)	0.078	(0.067, 0.089)	0.304	(0.288, 0.319)	0.098	(0.088, 0.109)	0.073	(0.068, 0.079)
NOD1	21.113	(20.356, 21.928)	0.153	(0.145, 0.161)	0.335	(0.324, 0.347)	0.338	(0.327, 0.349)	0.173	(0.164, 0.183)	0.113	(0.103, 0.123)	0.34	(0.325, 0.356)	0.104	(0.09, 0.119)	0.102	(0.095, 0.109)	0.266	(0.251, 0.281)	0.075	(0.067, 0.085)	0.219	(0.208, 0.232)
NOSTRIN	14.921	(14.088, 15.745)	0.335	(0.319, 0.352)	0.228	(0.214, 0.242)	0.234	(0.22, 0.247)	0.203	(0.191, 0.217)	0.092	(0.081, 0.105)	0.292	(0.272, 0.311)	0.079	(0.067, 0.092)	0.103	(0.088, 0.118)	0.329	(0.307, 0.352)	0.105	(0.091, 0.123)	0.25	(0.231, 0.271)
NR2C1	13.594	(12.939, 14.281)	0.292	(0.277, 0.307)	0.231	(0.218, 0.246)	0.223	(0.209, 0.238)	0.254	(0.239, 0.269)	0.127	(0.112, 0.144)	0.329	(0.305, 0.353)	0.068	(0.057, 0.08)	0.108	(0.089, 0.13)	0.279	(0.258, 0.301)	0.088	(0.071, 0.105)	0.113	(0.103, 0.125)
NR4A2	7.316	(6.845, 7.788)	0.237	(0.22, 0.255)	0.282	(0.265, 0.299)	0.239	(0.222, 0.256)	0.242	(0.226, 0.257)	0.086	(0.066, 0.108)	0.312	(0.279, 0.347)	0.072	(0.045, 0.104)	0.12	(0.1, 0.142)	0.258	(0.232, 0.285)	0.151	(0.123, 0.185)	0.021	(0.016, 0.026)
NRAP	16.515	(16.056, 16.961)	0.237	(0.23, 0.246)	0.29	(0.281, 0.299)	0.301	(0.292, 0.31)	0.172	(0.165, 0.179)	0.1	(0.093, 0.107)	0.294	(0.282, 0.306)	0.086	(0.077, 0.095)	0.074	(0.068, 0.08)	0.346	(0.333, 0.359)	0.1	(0.092, 0.109)	0.146	(0.139, 0.154)
NRP1	20.696	(19.979, 21.427)	0.218	(0.208, 0.227)	0.312	(0.3, 0.323)	0.295	(0.283, 0.308)	0.175	(0.166, 0.184)	0.12	(0.109, 0.131)	0.294	(0.279, 0.311)	0.104	(0.091, 0.118)	0.088	(0.078, 0.098)	0.319	(0.303, 0.337)	0.076	(0.065, 0.087)	0.07	(0.065, 0.076)
OGFOD1	14.97	(14.276, 15.74)	0.26	(0.246, 0.275)	0.245	(0.231, 0.258)	0.246	(0.232, 0.259)	0.249	(0.234, 0.264)	0.117	(0.103, 0.133)	0.34	(0.317, 0.361)	0.068	(0.057, 0.081)	0.104	(0.09, 0.119)	0.274	(0.253, 0.294)	0.095	(0.081, 0.11)	0.225	(0.209, 0.243)
P4HA2	16.29	(15.503, 17.149)	0.233	(0.218, 0.248)	0.273	(0.258, 0.289)	0.305	(0.289, 0.324)	0.189	(0.177, 0.202)	0.084	(0.072, 0.097)	0.289	(0.268, 0.311)	0.096	(0.08, 0.113)	0.072	(0.061, 0.084)	0.376	(0.351, 0.402)	0.083	(0.07, 0.097)	0.101	(0.092, 0.111)
PAK7	17.318	(16.568, 18.037)	0.219	(0.208, 0.231)	0.314	(0.299, 0.326)	0.277	(0.263, 0.291)	0.19	(0.179, 0.202)	0.12	(0.107, 0.133)	0.29	(0.272, 0.309)	0.082	(0.068, 0.098)	0.088	(0.077, 0.101)	0.305	(0.287, 0.324)	0.115	(0.1, 0.131)	0.079	(0.073, 0.086)
PDE6A	18.076	(17.367, 18.834)	0.228	(0.215, 0.24)	0.287	(0.274, 0.301)	0.292	(0.277, 0.305)	0.194	(0.183, 0.205)	0.107	(0.094, 0.119)	0.298	(0.281, 0.316)	0.091	(0.077, 0.107)	0.104	(0.093, 0.116)	0.326	(0.306, 0.347)	0.075	(0.063, 0.087)	0.078	(0.072, 0.085)
PIK3C3	15.25	(14.594, 15.946)	0.289	(0.277, 0.302)	0.206	(0.195, 0.218)	0.247	(0.233, 0.259)	0.258	(0.246, 0.271)	0.118	(0.104, 0.133)	0.281	(0.26, 0.3)	0.082	(0.07, 0.094)	0.123	(0.103, 0.145)	0.315	(0.296, 0.334)	0.081	(0.068, 0.095)	0.035	(0.03, 0.039)
PLEKHA8	14.026	(13.294, 14.852)	0.276	(0.259, 0.292)	0.232	(0.216, 0.247)	0.263	(0.247, 0.279)	0.229	(0.215, 0.243)	0.112	(0.097, 0.129)	0.326	(0.304, 0.348)	0.089	(0.074, 0.105)	0.085	(0.069, 0.101)	0.311	(0.287, 0.334)	0.078	(0.062, 0.094)	0.136	(0.124, 0.151)
POMT2	13.773	(13.103, 14.364)	0.191	(0.179, 0.204)	0.312	(0.299, 0.326)	0.282	(0.269, 0.297)	0.215	(0.204, 0.227)	0.087	(0.077, 0.099)	0.346	(0.325, 0.367)	0.088	(0.074, 0.104)	0.096	(0.087, 0.107)	0.299	(0.281, 0.318)	0.083	(0.072, 0.095)	0.174	(0.16, 0.187)
POSTN	15.679	(15.049, 16.381)	0.307	(0.294, 0.32)	0.226	(0.214, 0.236)	0.227	(0.217, 0.24)	0.24	(0.228, 0.252)	0.112	(0.099, 0.125)	0.272	(0.255, 0.289)	0.075	(0.066, 0.084)	0.099	(0.084, 0.115)	0.328	(0.309, 0.347)	0.114	(0.101, 0.129)	0.107	(0.098, 0.116)
PPARGC1A	8.081	(7.654, 8.579)	0.264	(0.249, 0.279)	0.27	(0.255, 0.285)	0.247	(0.235, 0.262)	0.219	(0.207, 0.232)	0.12	(0.106, 0.135)	0.309	(0.288, 0.335)	0.065	(0.053, 0.077)	0.099	(0.085, 0.116)	0.299	(0.278, 0.321)	0.109	(0.093, 0.127)	0.157	(0.142, 0.173)
PRLR	17.269	(16.591, 18.046)	0.272	(0.259, 0.285)	0.259	(0.246, 0.273)	0.234	(0.223, 0.245)	0.234	(0.223, 0.246)	0.114	(0.104, 0.124)	0.326	(0.31, 0.342)	0.074	(0.065, 0.083)	0.084	(0.075, 0.094)	0.305	(0.288, 0.322)	0.097	(0.086, 0.107)	0.385	(0.362, 0.409)
PRMT9	15.625	(14.946, 16.328)	0.265	(0.254, 0.277)	0.214	(0.204, 0.225)	0.264	(0.253, 0.276)	0.257	(0.245, 0.269)	0.113	(0.101, 0.126)	0.332	(0.313, 0.35)	0.065	(0.057, 0.075)	0.114	(0.1, 0.127)	0.291	(0.274, 0.308)	0.085	(0.075, 0.096)	0.19	(0.177, 0.203)
PYGL	16.134	(15.477, 16.789)	0.233	(0.221, 0.245)	0.292	(0.279, 0.305)	0.291	(0.278, 0.305)	0.184	(0.173, 0.195)	0.106	(0.095, 0.117)	0.282	(0.264, 0.3)	0.086	(0.071, 0.101)	0.084	(0.072, 0.095)	0.345	(0.326, 0.364)	0.098	(0.084, 0.114)	0.08	(0.073, 0.087)
RAB3GAP1	13.191	(12.685, 13.712)	0.288	(0.275, 0.3)	0.203	(0.194, 0.214)	0.243	(0.231, 0.256)	0.266	(0.254, 0.278)	0.116	(0.103, 0.129)	0.284	(0.266, 0.301)	0.084	(0.074, 0.094)	0.118	(0.101, 0.135)	0.312	(0.294, 0.33)	0.087	(0.075, 0.101)	0.104	(0.095, 0.112)
RAPGEF4	11.899	(11.437, 12.374)	0.26	(0.248, 0.272)	0.253	(0.241, 0.264)	0.256	(0.244, 0.268)	0.231	(0.219, 0.243)	0.108	(0.095, 0.121)	0.311	(0.292, 0.33)	0.076	(0.064, 0.088)	0.083	(0.07, 0.095)	0.323	(0.303, 0.343)	0.1	(0.085, 0.115)	0.06	(0.055, 0.067)
RECK	15.303	(14.732, 15.875)	0.236	(0.226, 0.247)	0.259	(0.247, 0.271)	0.261	(0.248, 0.273)	0.245	(0.233, 0.256)	0.093	(0.083, 0.106)	0.345	(0.326, 0.363)	0.07	(0.061, 0.081)	0.11	(0.097, 0.122)	0.3	(0.284, 0.319)	0.081	(0.071, 0.093)	0.101	(0.093, 0.109)
RFX7	13.691	(13.176, 14.22)	0.238	(0.228, 0.247)	0.294	(0.284, 0.305)	0.254	(0.244, 0.263)	0.215	(0.206, 0.224)	0.111	(0.102, 0.122)	0.382	(0.366, 0.398)	0.074	(0.066, 0.083)	0.061	(0.052, 0.071)	0.267	(0.254, 0.281)	0.105	(0.094, 0.116)	0.136	(0.128, 0.145)
RINT1	17.136	(16.453, 17.856)	0.252	(0.239, 0.264)	0.251	(0.238, 0.264)	0.252	(0.24, 0.265)	0.245	(0.232, 0.257)	0.094	(0.083, 0.107)	0.329	(0.31, 0.349)	0.067	(0.058, 0.077)	0.115	(0.101, 0.129)	0.291	(0.275, 0.309)	0.104	(0.091, 0.117)	0.125	(0.116, 0.134)
RNF20	16.025	(15.402, 16.642)	0.269	(0.256, 0.281)	0.224	(0.213, 0.236)	0.317	(0.306, 0.332)	0.19	(0.18, 0.199)	0.094	(0.083, 0.106)	0.264	(0.246, 0.279)	0.088	(0.072, 0.102)	0.071	(0.06, 0.083)	0.362	(0.342, 0.383)	0.121	(0.106, 0.138)	0.039	(0.035, 0.043)
ROR1	22.076	(21.203, 22.941)	0.182	(0.172, 0.192)	0.366	(0.353, 0.379)	0.28	(0.269, 0.293)	0.172	(0.163, 0.181)	0.117	(0.105, 0.129)	0.333	(0.314, 0.352)	0.094	(0.08, 0.111)	0.066	(0.057, 0.075)	0.28	(0.264, 0.296)	0.11	(0.093, 0.127)	0.024	(0.021, 0.027)
RPE65	14.234	(13.437, 15.048)	0.267	(0.251, 0.284)	0.255	(0.24, 0.271)	0.233	(0.216, 0.25)	0.244	(0.229, 0.259)	0.104	(0.088, 0.122)	0.312	(0.287, 0.338)	0.077	(0.062, 0.093)	0.078	(0.062, 0.099)	0.322	(0.297, 0.348)	0.106	(0.087, 0.127)	0.057	(0.05, 0.065)
SART3	21.543	(20.838, 22.299)	0.18	(0.171, 0.19)	0.297	(0.286, 0.309)	0.367	(0.353, 0.38)	0.155	(0.147, 0.164)	0.122	(0.111, 0.132)	0.263	(0.249, 0.277)	0.097	(0.083, 0.111)	0.079	(0.072, 0.087)	0.355	(0.338, 0.373)	0.085	(0.075, 0.096)	0.105	(0.099, 0.111)
SEMA3D	15.769	(15.099, 16.543)	0.261	(0.248, 0.274)	0.25	(0.236, 0.263)	0.27	(0.256, 0.284)	0.219	(0.206, 0.231)	0.131	(0.118, 0.146)	0.281	(0.262, 0.301)	0.089	(0.076, 0.101)	0.085	(0.071, 0.099)	0.31	(0.291, 0.33)	0.105	(0.09, 0.121)	0.098	(0.089, 0.108)
SEMA6D	15.179	(14.646, 15.753)	0.241	(0.229, 0.252)	0.302	(0.29, 0.313)	0.246	(0.234, 0.259)	0.211	(0.201, 0.221)	0.117	(0.106, 0.129)	0.315	(0.298, 0.334)	0.084	(0.074, 0.096)	0.078	(0.068, 0.09)	0.295	(0.278, 0.31)	0.111	(0.097, 0.125)	0.069	(0.063, 0.075)
SGPL1	17.41	(16.612, 18.246)	0.228	(0.214, 0.242)	0.273	(0.259, 0.288)	0.276	(0.263, 0.291)	0.223	(0.209, 0.236)	0.118	(0.104, 0.132)	0.311	(0.29, 0.333)	0.104	(0.091, 0.119)	0.086	(0.076, 0.099)	0.282	(0.264, 0.303)	0.099	(0.086, 0.113)	0.154	(0.143, 0.165)
SLC13A1	15.512	(14.747, 16.239)	0.272	(0.259, 0.285)	0.235	(0.222, 0.248)	0.206	(0.194, 0.218)	0.287	(0.272, 0.301)	0.113	(0.101, 0.127)	0.307	(0.287, 0.326)	0.074	(0.064, 0.084)	0.129	(0.112, 0.145)	0.274	(0.257, 0.293)	0.103	(0.091, 0.115)	0.25	(0.233, 0.266)
SLC17A6	14.131	(13.413, 14.903)	0.255	(0.24, 0.273)	0.244	(0.229, 0.258)	0.259	(0.244, 0.276)	0.242	(0.227, 0.258)	0.115	(0.099, 0.134)	0.281	(0.258, 0.305)	0.09	(0.074, 0.105)	0.113	(0.093, 0.133)	0.288	(0.266, 0.31)	0.112	(0.093, 0.132)	0.032	(0.027, 0.037)
SLC18A1	16.314	(15.6, 17.07)	0.175	(0.164, 0.187)	0.288	(0.273, 0.304)	0.275	(0.259, 0.29)	0.262	(0.247, 0.276)	0.122	(0.107, 0.137)	0.398	(0.376, 0.42)	0.088	(0.074, 0.101)	0.062	(0.054, 0.072)	0.259	(0.241, 0.276)	0.072	(0.062, 0.083)	0.236	(0.219, 0.253)
SLC38A9	13.124	(12.366, 13.864)	0.242	(0.226, 0.258)	0.253	(0.237, 0.267)	0.23	(0.216, 0.246)	0.275	(0.261, 0.291)	0.096	(0.082, 0.111)	0.405	(0.379, 0.432)	0.076	(0.064, 0.09)	0.08	(0.066, 0.095)	0.258	(0.238, 0.28)	0.084	(0.071, 0.099)	0.17	(0.155, 0.186)
SLC4A10	12.063	(11.578, 12.537)	0.284	(0.272, 0.298)	0.21	(0.2, 0.221)	0.236	(0.224, 0.247)	0.269	(0.258, 0.281)	0.119	(0.105, 0.134)	0.301	(0.282, 0.32)	0.076	(0.065, 0.087)	0.089	(0.074, 0.108)	0.317	(0.297, 0.337)	0.098	(0.085, 0.114)	0.038	(0.033, 0.042)
STON2	17.678	(17.074, 18.332)	0.201	(0.191, 0.212)	0.322	(0.309, 0.336)	0.279	(0.267, 0.29)	0.198	(0.188, 0.208)	0.109	(0.1, 0.119)	0.341	(0.325, 0.359)	0.093	(0.081, 0.106)	0.072	(0.063, 0.08)	0.287	(0.272, 0.303)	0.098	(0.088, 0.109)	0.144	(0.135, 0.153)
STRIP1	16.326	(15.645, 16.996)	0.195	(0.184, 0.208)	0.31	(0.294, 0.325)	0.322	(0.306, 0.335)	0.172	(0.162, 0.184)	0.09	(0.078, 0.105)	0.31	(0.29, 0.332)	0.12	(0.099, 0.142)	0.078	(0.068, 0.089)	0.316	(0.297, 0.336)	0.086	(0.072, 0.101)	0.035	(0.032, 0.039)
STRIP2	15.349	(14.695, 16.071)	0.234	(0.222, 0.247)	0.29	(0.277, 0.303)	0.28	(0.268, 0.294)	0.195	(0.184, 0.207)	0.09	(0.077, 0.103)	0.326	(0.307, 0.345)	0.075	(0.061, 0.09)	0.082	(0.07, 0.094)	0.323	(0.303, 0.345)	0.105	(0.09, 0.119)	0.06	(0.054, 0.066)
TBCCD1	14.522	(13.843, 15.197)	0.242	(0.227, 0.259)	0.27	(0.255, 0.287)	0.247	(0.232, 0.261)	0.241	(0.226, 0.256)	0.109	(0.095, 0.124)	0.39	(0.367, 0.414)	0.073	(0.061, 0.087)	0.091	(0.078, 0.106)	0.26	(0.241, 0.281)	0.076	(0.064, 0.09)	0.163	(0.151, 0.177)
TGFBI	18.121	(17.397, 18.847)	0.207	(0.195, 0.22)	0.341	(0.325, 0.355)	0.286	(0.271, 0.3)	0.166	(0.156, 0.176)	0.091	(0.081, 0.102)	0.315	(0.297, 0.337)	0.106	(0.091, 0.125)	0.067	(0.058, 0.077)	0.317	(0.298, 0.337)	0.104	(0.09, 0.119)	0.099	(0.09, 0.107)
THBS1	17.233	(16.653, 17.829)	0.204	(0.193, 0.213)	0.346	(0.333, 0.359)	0.293	(0.28, 0.305)	0.158	(0.15, 0.166)	0.093	(0.083, 0.102)	0.287	(0.27, 0.305)	0.108	(0.093, 0.123)	0.067	(0.059, 0.075)	0.344	(0.326, 0.362)	0.102	(0.089, 0.115)	0.059	(0.055, 0.064)
TLR3	19.204	(18.506, 19.954)	0.261	(0.251, 0.272)	0.255	(0.245, 0.265)	0.219	(0.209, 0.229)	0.265	(0.255, 0.277)	0.118	(0.109, 0.127)	0.346	(0.33, 0.362)	0.052	(0.046, 0.058)	0.101	(0.09, 0.111)	0.279	(0.265, 0.293)	0.105	(0.095, 0.115)	0.248	(0.235, 0.262)
TMC1	16.298	(15.639, 16.999)	0.269	(0.256, 0.283)	0.246	(0.233, 0.259)	0.246	(0.233, 0.263)	0.239	(0.225, 0.252)	0.125	(0.111, 0.14)	0.307	(0.288, 0.328)	0.106	(0.093, 0.12)	0.097	(0.083, 0.113)	0.286	(0.266, 0.307)	0.078	(0.064, 0.094)	0.057	(0.051, 0.063)
TMEM57	10.954	(10.344, 11.565)	0.287	(0.271, 0.303)	0.238	(0.223, 0.254)	0.257	(0.242, 0.271)	0.218	(0.204, 0.233)	0.111	(0.095, 0.13)	0.316	(0.292, 0.34)	0.066	(0.05, 0.082)	0.102	(0.081, 0.122)	0.32	(0.295, 0.348)	0.085	(0.066, 0.108)	0.027	(0.022, 0.031)
TMF1	15.356	(14.819, 15.938)	0.31	(0.3, 0.321)	0.208	(0.199, 0.217)	0.257	(0.247, 0.267)	0.226	(0.216, 0.236)	0.114	(0.104, 0.124)	0.304	(0.29, 0.32)	0.064	(0.057, 0.072)	0.101	(0.089, 0.114)	0.318	(0.301, 0.335)	0.099	(0.088, 0.109)	0.174	(0.164, 0.185)
TNFAIP3	22.269	(21.491, 23.075)	0.213	(0.202, 0.225)	0.329	(0.315, 0.343)	0.279	(0.267, 0.292)	0.179	(0.169, 0.189)	0.116	(0.106, 0.128)	0.296	(0.278, 0.312)	0.08	(0.067, 0.093)	0.093	(0.083, 0.104)	0.302	(0.287, 0.32)	0.113	(0.1, 0.126)	0.114	(0.107, 0.122)
TNIK	14.952	(14.461, 15.43)	0.242	(0.231, 0.252)	0.269	(0.258, 0.28)	0.305	(0.293, 0.316)	0.185	(0.176, 0.194)	0.126	(0.116, 0.138)	0.262	(0.248, 0.278)	0.089	(0.076, 0.102)	0.098	(0.087, 0.11)	0.324	(0.309, 0.343)	0.1	(0.085, 0.113)	0.027	(0.024, 0.029)
TNKS	17.158	(16.627, 17.84)	0.222	(0.212, 0.231)	0.292	(0.281, 0.303)	0.289	(0.278, 0.299)	0.197	(0.189, 0.205)	0.123	(0.112, 0.133)	0.296	(0.281, 0.312)	0.092	(0.081, 0.103)	0.071	(0.062, 0.081)	0.321	(0.303, 0.337)	0.098	(0.086, 0.109)	0.027	(0.025, 0.03)
TRIM36	26.197	(24.844, 27.61)	0.206	(0.195, 0.218)	0.307	(0.293, 0.319)	0.302	(0.287, 0.315)	0.186	(0.174, 0.197)	0.119	(0.105, 0.132)	0.322	(0.301, 0.342)	0.086	(0.073, 0.101)	0.073	(0.061, 0.086)	0.299	(0.279, 0.319)	0.101	(0.087, 0.116)	0.066	(0.06, 0.072)
TTC17	13.697	(13.221, 14.2)	0.267	(0.256, 0.278)	0.27	(0.26, 0.281)	0.248	(0.237, 0.26)	0.215	(0.204, 0.224)	0.108	(0.097, 0.118)	0.345	(0.327, 0.361)	0.079	(0.068, 0.091)	0.088	(0.076, 0.102)	0.281	(0.266, 0.296)	0.099	(0.084, 0.113)	0.063	(0.057, 0.069)
TYRP1	17.473	(16.661, 18.288)	0.251	(0.236, 0.266)	0.259	(0.245, 0.273)	0.232	(0.217, 0.247)	0.258	(0.244, 0.272)	0.122	(0.108, 0.136)	0.34	(0.318, 0.362)	0.068	(0.058, 0.079)	0.107	(0.092, 0.123)	0.278	(0.26, 0.296)	0.086	(0.073, 0.099)	0.17	(0.158, 0.184)
USP6NL	21.699	(20.935, 22.489)	0.235	(0.225, 0.246)	0.301	(0.289, 0.313)	0.262	(0.251, 0.274)	0.202	(0.193, 0.213)	0.129	(0.12, 0.14)	0.321	(0.305, 0.338)	0.06	(0.051, 0.069)	0.081	(0.073, 0.091)	0.286	(0.271, 0.3)	0.123	(0.112, 0.135)	0.197	(0.186, 0.207)
UTP15	15.282	(14.509, 16.078)	0.269	(0.253, 0.284)	0.214	(0.2, 0.228)	0.251	(0.236, 0.267)	0.266	(0.25, 0.282)	0.125	(0.109, 0.142)	0.337	(0.314, 0.359)	0.064	(0.053, 0.076)	0.084	(0.065, 0.102)	0.285	(0.263, 0.307)	0.105	(0.089, 0.122)	0.102	(0.092, 0.113)
VPS45	12.533	(11.891, 13.238)	0.284	(0.267, 0.3)	0.221	(0.206, 0.237)	0.255	(0.24, 0.271)	0.239	(0.223, 0.256)	0.113	(0.096, 0.131)	0.322	(0.297, 0.345)	0.063	(0.049, 0.077)	0.086	(0.066, 0.108)	0.322	(0.297, 0.348)	0.095	(0.075, 0.114)	0.054	(0.047, 0.061)
VWA9	16.378	(15.488, 17.324)	0.217	(0.202, 0.234)	0.295	(0.279, 0.311)	0.291	(0.274, 0.307)	0.197	(0.183, 0.212)	0.105	(0.088, 0.124)	0.319	(0.296, 0.343)	0.09	(0.072, 0.114)	0.077	(0.06, 0.094)	0.316	(0.29, 0.343)	0.092	(0.074, 0.111)	0.029	(0.024, 0.034)
WDR3	16.024	(15.438, 16.6)	0.258	(0.246, 0.271)	0.238	(0.227, 0.249)	0.272	(0.259, 0.285)	0.232	(0.222, 0.243)	0.113	(0.102, 0.124)	0.33	(0.314, 0.345)	0.08	(0.071, 0.09)	0.086	(0.075, 0.099)	0.304	(0.287, 0.321)	0.086	(0.075, 0.097)	0.11	(0.102, 0.118)
WDR36	13.837	(13.307, 14.404)	0.279	(0.267, 0.292)	0.201	(0.19, 0.213)	0.225	(0.214, 0.237)	0.295	(0.283, 0.309)	0.095	(0.083, 0.107)	0.372	(0.35, 0.393)	0.069	(0.061, 0.077)	0.121	(0.105, 0.139)	0.267	(0.25, 0.284)	0.076	(0.066, 0.088)	0.133	(0.124, 0.143)
WDR91	19.199	(18.382, 20.092)	0.167	(0.156, 0.178)	0.337	(0.321, 0.351)	0.334	(0.32, 0.349)	0.163	(0.153, 0.173)	0.081	(0.071, 0.093)	0.321	(0.298, 0.34)	0.114	(0.094, 0.136)	0.066	(0.058, 0.074)	0.326	(0.307, 0.349)	0.092	(0.079, 0.104)	0.082	(0.074, 0.089)
YTHDF2	6.371	(5.926, 6.86)	0.275	(0.256, 0.293)	0.224	(0.208, 0.241)	0.251	(0.235, 0.268)	0.25	(0.234, 0.267)	0.084	(0.065, 0.103)	0.331	(0.297, 0.362)	0.09	(0.072, 0.111)	0.072	(0.051, 0.099)	0.334	(0.303, 0.367)	0.089	(0.07, 0.109)	0.059	(0.049, 0.069)
ZBTB24	18.235	(17.498, 18.958)	0.233	(0.221, 0.245)	0.295	(0.281, 0.309)	0.288	(0.274, 0.301)	0.184	(0.173, 0.194)	0.114	(0.103, 0.127)	0.321	(0.302, 0.339)	0.08	(0.067, 0.093)	0.089	(0.077, 0.1)	0.277	(0.26, 0.295)	0.12	(0.105, 0.135)	0.142	(0.131, 0.152)
